# Supplementary material for: CRISPR adaptation in Streptococcus thermophilus benefits from phage environmental DNA
Source: mSphere. 2025 Sep 22;10(10):e00453-25. doi: 10.1128/msphere.00453-25 (PMC12570759; doi:10.1128/msphere.00453-25)
Supplement: Raw data — for all figures. [file msphere.00453-25-s0008.xlsx]

## Sheet: Fig 1 2 3
condition	bacteria	phage	count	baseline	moi	dna_qqt	graph
ctrl	wt	2972	396	336.667			Fig1A
ctrl	wt	2972	300	336.667			Fig1A
ctrl	wt	2972	314	336.667			Fig1A
dnase	wt	2972	239	336.667			Fig1A
dnase	wt	2972	144	336.667			Fig1A
dnase	wt	2972	161	336.667			Fig1A
ctrl	wt	2972	240	266.667			Fig1A
ctrl	wt	2972	276	266.667			Fig1A
ctrl	wt	2972	284	266.667			Fig1A
dnase	wt	2972	118	266.667			Fig1A
dnase	wt	2972	119	266.667			Fig1A
dnase	wt	2972	133	266.667			Fig1A
ctrl	wt	2972	126	281			Fig1A
ctrl	wt	2972	382	281			Fig1A
ctrl	wt	2972	335	281			Fig1A
dnase	wt	2972	111	281			Fig1A
dnase	wt	2972	39	281			Fig1A
dnase	wt	2972	34	281			Fig1A
ctrl	wt	2972	120	261.333			Fig1A
ctrl	wt	2972	294	261.333			Fig1A
ctrl	wt	2972	370	261.333			Fig1A
ctrl	wt	2972	243	266.667			Fig1A
ctrl	wt	2972	182	266.667			Fig1A
ctrl	wt	2972	375	266.667			Fig1A
ctrl	wt	2972	385	380			Fig1A
ctrl	wt	2972	367	380			Fig1A
ctrl	wt	2972	388	380			Fig1A
ctrl	wt	2972	333	310.667			Fig1A
ctrl	wt	2972	289	310.667			Fig1A
ctrl	wt	2972	310	310.667			Fig1A
dnase	wt	2972	178	310.667			Fig1A
dnase	wt	2972	146	310.667			Fig1A
dnase	wt	2972	160	310.667			Fig1A
ctrl	wt	2972	385	380			Fig1A
ctrl	wt	2972	367	380			Fig1A
ctrl	wt	2972	388	380			Fig1A
ctrl	wt	2972	346	322.333			Fig1A
ctrl	wt	2972	293	322.333			Fig1A
ctrl	wt	2972	328	322.333			Fig1A
dnase	wt	2972	144	322.333			Fig1A
dnase	wt	2972	94	322.333			Fig1A
dnase	wt	2972	93	322.333			Fig1A
ctrl	wt	2972	464	431.333			Fig1A
ctrl	wt	2972	386	431.333			Fig1A
ctrl	wt	2972	444	431.333			Fig1A
dnase	wt	2972	183	431.333			Fig1A
dnase	wt	2972	233	431.333			Fig1A
dnase	wt	2972	194	431.333			Fig1A
ctrl	wt	2972	417	405.333			Fig1A
ctrl	wt	2972	396	405.333			Fig1A
ctrl	wt	2972	403	405.333			Fig1A
dnase	wt	2972	339	405.333			Fig1A
dnase	wt	2972	176	405.333			Fig1A
dnase	wt	2972	228	405.333			Fig1A
ctrl	wt	2972	317	400.667			Fig1A
ctrl	wt	2972	533	400.667			Fig1A
ctrl	wt	2972	352	400.667			Fig1A
ctrl	wt	2972	316	339.667			Fig1A
ctrl	wt	2972	379	339.667			Fig1A
ctrl	wt	2972	324	339.667			Fig1A
ctrl	wt	2972	219	241			Fig1A
ctrl	wt	2972	209	241			Fig1A
ctrl	wt	2972	295	241			Fig1A
ctrl	wt	2972	157	213.333			Fig1A
ctrl	wt	2972	229	213.333			Fig1A
ctrl	wt	2972	254	213.333			Fig1A
ctrl	wt	2972	145	143.667			Fig1A
ctrl	wt	2972	149	143.667			Fig1A
ctrl	wt	2972	137	143.667			Fig1A
ctrl	wt	2972	155	143.333			Fig1A
ctrl	wt	2972	129	143.333			Fig1A
ctrl	wt	2972	146	143.333			Fig1A
ctrl	wt	2972	111	122.667			Fig1A
ctrl	wt	2972	129	122.667			Fig1A
ctrl	wt	2972	128	122.667			Fig1A
ctrl	wt	2972	125	139.333			Fig1A
ctrl	wt	2972	126	139.333			Fig1A
ctrl	wt	2972	167	139.333			Fig1A
ctrl	wt	2972	61	58.6667			Fig1A
ctrl	wt	2972	82	58.6667			Fig1A
ctrl	wt	2972	33	58.6667			Fig1A
ctrl	wt	2972	32	90.6667			Fig1A
ctrl	wt	2972	118	90.6667			Fig1A
ctrl	wt	2972	122	90.6667			Fig1A
ctrl	wt	2972	185	181			Fig1A
ctrl	wt	2972	150	181			Fig1A
ctrl	wt	2972	208	181			Fig1A
ctrl	wt	2972	130	171.667			Fig1A
ctrl	wt	2972	188	171.667			Fig1A
ctrl	wt	2972	197	171.667			Fig1A
ctrl	wt	2972	161	186			Fig1A
ctrl	wt	2972	196	186			Fig1A
ctrl	wt	2972	201	186			Fig1A
ctrl	wt	2972	197	187			Fig1A
ctrl	wt	2972	165	187			Fig1A
ctrl	wt	2972	199	187			Fig1A
ctrl	wt	2972	147	200			Fig1A
ctrl	wt	2972	281	200			Fig1A
ctrl	wt	2972	172	200			Fig1A
ctrl	wt	2972	164	220.333			Fig1A
ctrl	wt	2972	266	220.333			Fig1A
ctrl	wt	2972	231	220.333			Fig1A
ctrl	wt	2972	178	175			Fig1A
ctrl	wt	2972	114	175			Fig1A
ctrl	wt	2972	233	175			Fig1A
ctrl	wt	2972	3	6.66667			Fig1A
ctrl	wt	2972	9	6.66667			Fig1A
ctrl	wt	2972	8	6.66667			Fig1A
ctrl	wt	2972	545	442.333			Fig1A
ctrl	wt	2972	338	442.333			Fig1A
ctrl	wt	2972	444	442.333			Fig1A
ctrl	wt	2972	390	409.333			Fig1A
ctrl	wt	2972	488	409.333			Fig1A
ctrl	wt	2972	350	409.333			Fig1A
ctrl	wt	2972	211	225			Fig1A
ctrl	wt	2972	222	225			Fig1A
ctrl	wt	2972	224	225			Fig1A
ctrl	wt	2972	248	225			Fig1A
ctrl	wt	2972	220	225			Fig1A
ctrl	wt	2972	NA	225			Fig1A
ctrl	wt	2972	221	325.833			Fig1A
ctrl	wt	2972	270	325.833			Fig1A
ctrl	wt	2972	277	325.833			Fig1A
ctrl	wt	2972	318	325.833			Fig1A
ctrl	wt	2972	510	325.833			Fig1A
ctrl	wt	2972	359	325.833			Fig1A
ctrl	wt	2972	200	195.333			Fig1A
ctrl	wt	2972	207	195.333			Fig1A
ctrl	wt	2972	179	195.333			Fig1A
ctrl	wt	2972	411	395			Fig1A
ctrl	wt	2972	401	395			Fig1A
ctrl	wt	2972	373	395			Fig1A
ctrl	wt	2972	223	231.333			Fig1A
ctrl	wt	2972	241	231.333			Fig1A
ctrl	wt	2972	230	231.333			Fig1A
ctrl	wt	2972	56	45.3333			Fig1A
dnase	wt	2972	99	45.3333			Fig1A
dnase-	wt	2972	NA	45.3333			Fig1A
ctrl	wt	2972	38	45.3333			Fig1A
dnase	wt	2972	56	45.3333			Fig1A
dnase-	wt	2972	64	45.3333			Fig1A
ctrl	wt	2972	42	45.3333			Fig1A
dnase	wt	2972	88	45.3333			Fig1A
dnase-	wt	2972	61	45.3333			Fig1A
ctrl	wt	2972	25	73			Fig1A
dnase	wt	2972	68	73			Fig1A
dnase-	wt	2972	70	73			Fig1A
ctrl	wt	2972	131	73			Fig1A
dnase	wt	2972	100	73			Fig1A
dnase-	wt	2972	62	73			Fig1A
ctrl	wt	2972	63	73			Fig1A
dnase	wt	2972	52	73			Fig1A
dnase-	wt	2972	54	73			Fig1A
ctrl	wt	2972	266	204			Fig1A
dnase	wt	2972	165	204			Fig1A
dnase-	wt	2972	236	204			Fig1A
ctrl	wt	2972	166	204			Fig1A
dnase	wt	2972	168	204			Fig1A
dnase-	wt	2972	284	204			Fig1A
ctrl	wt	2972	180	204			Fig1A
dnase	wt	2972	127	204			Fig1A
dnase-	wt	2972	269	204			Fig1A
ctrl	wt	2972	110	113.667			Fig1A
ctrl	wt	2972	122	145.667			Fig1A
ctrl	wt	2972	159	148			Fig1A
ctrl	wt	2972	147	113.667			Fig1A
ctrl	wt	2972	121	145.667			Fig1A
ctrl	wt	2972	138	148			Fig1A
ctrl	wt	2972	84	113.667			Fig1A
ctrl	wt	2972	194	145.667			Fig1A
ctrl	wt	2972	147	148			Fig1A
ctrl	wt	2972	251	309.667			Fig1A
dnase	wt	2972	323	309.667			Fig1A
dnase-	wt	2972	483	309.667			Fig1A
ctrl	wt	2972	311	309.667			Fig1A
dnase	wt	2972	245	309.667			Fig1A
dnase-	wt	2972	469	309.667			Fig1A
ctrl	wt	2972	367	309.667			Fig1A
dnase	wt	2972	500	309.667			Fig1A
dnase-	wt	2972	442	309.667			Fig1A
ctrl	wt	2972	404	397.667			Fig1A
ctrl	wt	2972	380	397.667			Fig1A
ctrl	wt	2972	409	397.667			Fig1A
dnase	wt	2972	325	397.667			Fig1A
dnase	wt	2972	239	397.667			Fig1A
dnase	wt	2972	343	397.667			Fig1A
dnase-	wt	2972	136	397.667			Fig1A
dnase-	wt	2972	354	397.667			Fig1A
dnase-	wt	2972	137	397.667			Fig1A
ctrl	wt	2972	274	240			Fig1A
ctrl	wt	2972	243	240			Fig1A
ctrl	wt	2972	203	240			Fig1A
dnase	wt	2972	146	240			Fig1A
dnase	wt	2972	126	240			Fig1A
dnase	wt	2972	174	240			Fig1A
ctrl	wt	2972	345	326.333			Fig1A
ctrl	wt	2972	298	326.333			Fig1A
ctrl	wt	2972	336	326.333			Fig1A
dnase	wt	2972	215	326.333			Fig1A
dnase	wt	2972	198	326.333			Fig1A
dnase	wt	2972	162	326.333			Fig1A
ctrl	wt	2972	98	132			Fig1A
ctrl	wt	2972	156	132			Fig1A
ctrl	wt	2972	142	132			Fig1A
dnase	wt	2972	65	132			Fig1A
dnase	wt	2972	87	132			Fig1A
dnase	wt	2972	81	132			Fig1A
ctrl	wt	2972	104	108			Fig1A
ctrl	wt	2972	98	108			Fig1A
ctrl	wt	2972	122	108			Fig1A
dnase	wt	2972	89	108			Fig1A
dnase	wt	2972	49	108			Fig1A
dnase	wt	2972	43	108			Fig1A
ctrl	wt	2972	98	94			Fig1A
ctrl	wt	2972	72	94			Fig1A
ctrl	wt	2972	112	94			Fig1A
dnase	wt	2972	41	94			Fig1A
dnase	wt	2972	60	94			Fig1A
dnase	wt	2972	73	94			Fig1A
ctrl	wt	2972	245	247			Fig1A
ctrl	wt	2972	210	247			Fig1A
ctrl	wt	2972	286	247			Fig1A
dnase	wt	2972	143	247			Fig1A
dnase	wt	2972	156	247			Fig1A
dnase	wt	2972	150	247			Fig1A
ctrl	wt	2972	246	259			Fig1A
ctrl	wt	2972	263	259			Fig1A
ctrl	wt	2972	268	259			Fig1A
ctrl	wt	2972	146	158.333			Fig1A
ctrl	wt	2972	167	158.333			Fig1A
ctrl	wt	2972	162	158.333			Fig1A
ctrl	wt	2972	326	324.333			Fig1A
ctrl	wt	2972	330	324.333			Fig1A
ctrl	wt	2972	317	324.333			Fig1A
ctrl	wt	2972	215	207.333			Fig1A
ctrl	wt	2972	206	207.333			Fig1A
ctrl	wt	2972	201	207.333			Fig1A
ctrl	wt	2972	245	232.333			Fig1A
ctrl	wt	2972	231	232.333			Fig1A
ctrl	wt	2972	221	232.333			Fig1A
ctrl	wt	2972	451	423.667			Fig1A
ctrl	wt	2972	402	423.667			Fig1A
ctrl	wt	2972	418	423.667			Fig1A
ctrl	wt	858	471	451			Fig1B
ctrl	wt	858	401	451			Fig1B
ctrl	wt	858	481	451			Fig1B
ctrl	wt	858	137	104.333			Fig1B
ctrl	wt	858	102	104.333			Fig1B
ctrl	wt	858	74	104.333			Fig1B
dnase	wt	858	41	104.333			Fig1B
dnase	wt	858	54	104.333			Fig1B
dnase	wt	858	51	104.333			Fig1B
dnase-	wt	858	101	104.333			Fig1B
dnase-	wt	858	153	104.333			Fig1B
dnase-	wt	858	94	104.333			Fig1B
ctrl	wt	858	269	341			Fig1B
ctrl	wt	858	300	341			Fig1B
ctrl	wt	858	454	341			Fig1B
dnase	wt	858	271	341			Fig1B
dnase	wt	858	342	341			Fig1B
dnase	wt	858	232	341			Fig1B
dnase-	wt	858	281	341			Fig1B
dnase-	wt	858	368	341			Fig1B
dnase-	wt	858	365	341			Fig1B
ctrl	wt	858	286	293.333			Fig1B
ctrl	wt	858	257	293.333			Fig1B
ctrl	wt	858	337	293.333			Fig1B
dnase	wt	858	228	293.333			Fig1B
dnase	wt	858	222	293.333			Fig1B
dnase	wt	858	274	293.333			Fig1B
dnase-	wt	858	NA	293.333			Fig1B
dnase-	wt	858	NA	293.333			Fig1B
dnase-	wt	858	NA	293.333			Fig1B
ctrl	wt	2972	3		0.01		Fig1C
ctrl	wt	2972	1		0.01		Fig1C
ctrl	wt	2972	2		0.01		Fig1C
ctrl	wt	2972	15		0.05		Fig1C
ctrl	wt	2972	7		0.05		Fig1C
ctrl	wt	2972	1		0.05		Fig1C
ctrl	wt	2972	4		0.1		Fig1C
ctrl	wt	2972	3		0.1		Fig1C
ctrl	wt	2972	7		0.1		Fig1C
ctrl	wt	2972	41		0.15		Fig1C
ctrl	wt	2972	14		0.15		Fig1C
ctrl	wt	2972	56		0.15		Fig1C
ctrl	wt	2972	255		0.2		Fig1C
ctrl	wt	2972	188		0.2		Fig1C
ctrl	wt	2972	138		0.2		Fig1C
ctrl	wt	2972	193		0.25		Fig1C
ctrl	wt	2972	193		0.25		Fig1C
ctrl	wt	2972	129		0.25		Fig1C
ctrl	wt	2972	373		0.3		Fig1C
ctrl	wt	2972	72		0.3		Fig1C
ctrl	wt	2972	222		0.3		Fig1C
ctrl	wt	2972	443		0.35		Fig1C
ctrl	wt	2972	298		0.35		Fig1C
ctrl	wt	2972	404		0.35		Fig1C
ctrl	wt	2972	334		0.4		Fig1C
ctrl	wt	2972	106		0.4		Fig1C
ctrl	wt	2972	285		0.4		Fig1C
ctrl	wt	2972	355		0.45		Fig1C
ctrl	wt	2972	173		0.45		Fig1C
ctrl	wt	2972	138		0.45		Fig1C
ctrl	wt	2972	143		0.5		Fig1C
ctrl	wt	2972	147		0.5		Fig1C
ctrl	wt	2972	151		0.5		Fig1C
ctrl	wt	2972	118		1		Fig1C
ctrl	wt	2972	63		1		Fig1C
ctrl	wt	2972	175		1		Fig1C
ctrl	wt	2972	49		5		Fig1C
ctrl	wt	2972	37		5		Fig1C
ctrl	wt	2972	139		5		Fig1C
dnase	wt	2972	1		0.01		Fig1C
dnase	wt	2972	17		0.01		Fig1C
dnase	wt	2972	14		0.01		Fig1C
dnase	wt	2972	14		0.05		Fig1C
dnase	wt	2972	2		0.05		Fig1C
dnase	wt	2972	4		0.05		Fig1C
dnase	wt	2972	2		0.1		Fig1C
dnase	wt	2972	4		0.1		Fig1C
dnase	wt	2972	64		0.1		Fig1C
dnase	wt	2972	11		0.15		Fig1C
dnase	wt	2972	19		0.15		Fig1C
dnase	wt	2972	95		0.15		Fig1C
dnase	wt	2972	123		0.2		Fig1C
dnase	wt	2972	10		0.2		Fig1C
dnase	wt	2972	125		0.2		Fig1C
dnase	wt	2972	150		0.25		Fig1C
dnase	wt	2972	75		0.25		Fig1C
dnase	wt	2972	128		0.25		Fig1C
dnase	wt	2972	113		0.3		Fig1C
dnase	wt	2972	59		0.3		Fig1C
dnase	wt	2972	159		0.3		Fig1C
dnase	wt	2972	131		0.35		Fig1C
dnase	wt	2972	178		0.35		Fig1C
dnase	wt	2972	180		0.35		Fig1C
dnase	wt	2972	94		0.4		Fig1C
dnase	wt	2972	99		0.4		Fig1C
dnase	wt	2972	71		0.4		Fig1C
dnase	wt	2972	131		0.45		Fig1C
dnase	wt	2972	92		0.45		Fig1C
dnase	wt	2972	144		0.45		Fig1C
dnase	wt	2972	127		0.5		Fig1C
dnase	wt	2972	93		0.5		Fig1C
dnase	wt	2972	107		0.5		Fig1C
dnase	wt	2972	108		1		Fig1C
dnase	wt	2972	59		1		Fig1C
dnase	wt	2972	84		1		Fig1C
dnase	wt	2972	21		5		Fig1C
dnase	wt	2972	74		5		Fig1C
dnase	wt	2972	102		5		Fig1C
purephage	wt	2972	0		0.01		Fig1C
purephage	wt	2972	2		0.01		Fig1C
purephage	wt	2972	3		0.01		Fig1C
purephage	wt	2972	4		0.05		Fig1C
purephage	wt	2972	1		0.05		Fig1C
purephage	wt	2972	3		0.05		Fig1C
purephage	wt	2972	1		0.1		Fig1C
purephage	wt	2972	3		0.1		Fig1C
purephage	wt	2972	33		0.1		Fig1C
purephage	wt	2972	8		0.15		Fig1C
purephage	wt	2972	5		0.15		Fig1C
purephage	wt	2972	4		0.15		Fig1C
purephage	wt	2972	1		0.2		Fig1C
purephage	wt	2972	1		0.2		Fig1C
purephage	wt	2972	8		0.2		Fig1C
purephage	wt	2972	230		0.25		Fig1C
purephage	wt	2972	7		0.25		Fig1C
purephage	wt	2972	27		0.25		Fig1C
purephage	wt	2972	19		0.3		Fig1C
purephage	wt	2972	190		0.3		Fig1C
purephage	wt	2972	33		0.3		Fig1C
purephage	wt	2972	164		0.35		Fig1C
purephage	wt	2972	59		0.35		Fig1C
purephage	wt	2972	87		0.35		Fig1C
purephage	wt	2972	50		0.4		Fig1C
purephage	wt	2972	70		0.4		Fig1C
purephage	wt	2972	111		0.4		Fig1C
purephage	wt	2972	72		0.45		Fig1C
purephage	wt	2972	118		0.45		Fig1C
purephage	wt	2972	78		0.45		Fig1C
purephage	wt	2972	271		0.5		Fig1C
purephage	wt	2972	68		0.5		Fig1C
purephage	wt	2972	207		0.5		Fig1C
purephage	wt	2972	219		1		Fig1C
purephage	wt	2972	201		1		Fig1C
purephage	wt	2972	258		1		Fig1C
purephage	wt	2972	111		5		Fig1C
purephage	wt	2972	98		5		Fig1C
purephage	wt	2972	80		5		Fig1C
ctrl	wt	2972	0		0.01		Fig1C
ctrl	wt	2972	0		0.01		Fig1C
ctrl	wt	2972	1		0.01		Fig1C
ctrl	wt	2972	19		0.05		Fig1C
ctrl	wt	2972	52		0.05		Fig1C
ctrl	wt	2972	3		0.05		Fig1C
ctrl	wt	2972	125		0.1		Fig1C
ctrl	wt	2972	6		0.1		Fig1C
ctrl	wt	2972	123		0.1		Fig1C
ctrl	wt	2972	172		0.15		Fig1C
ctrl	wt	2972	120		0.15		Fig1C
ctrl	wt	2972	80		0.15		Fig1C
ctrl	wt	2972	257		0.2		Fig1C
ctrl	wt	2972	210		0.2		Fig1C
ctrl	wt	2972	229		0.2		Fig1C
ctrl	wt	2972	191		0.25		Fig1C
ctrl	wt	2972	145		0.25		Fig1C
ctrl	wt	2972	309		0.25		Fig1C
ctrl	wt	2972	155		0.3		Fig1C
ctrl	wt	2972	165		0.3		Fig1C
ctrl	wt	2972	456		0.3		Fig1C
ctrl	wt	2972	179		0.35		Fig1C
ctrl	wt	2972	119		0.35		Fig1C
ctrl	wt	2972	257		0.35		Fig1C
ctrl	wt	2972	218		0.4		Fig1C
ctrl	wt	2972	73		0.4		Fig1C
ctrl	wt	2972	284		0.4		Fig1C
ctrl	wt	2972	331		0.45		Fig1C
ctrl	wt	2972	104		0.45		Fig1C
ctrl	wt	2972	343		0.45		Fig1C
ctrl	wt	2972	201		0.5		Fig1C
ctrl	wt	2972	105		0.5		Fig1C
ctrl	wt	2972	251		0.5		Fig1C
ctrl	wt	2972	312		1		Fig1C
ctrl	wt	2972	79		1		Fig1C
ctrl	wt	2972	204		1		Fig1C
ctrl	wt	2972	56		5		Fig1C
ctrl	wt	2972	139		5		Fig1C
ctrl	wt	2972	134		5		Fig1C
ctrl	wt	2972	28		10		Fig1C
ctrl	wt	2972	21		10		Fig1C
ctrl	wt	2972	7		10		Fig1C
dnase	wt	2972	0		0.01		Fig1C
dnase	wt	2972	1		0.01		Fig1C
dnase	wt	2972	0		0.01		Fig1C
dnase	wt	2972	18		0.05		Fig1C
dnase	wt	2972	2		0.05		Fig1C
dnase	wt	2972	8		0.05		Fig1C
dnase	wt	2972	13		0.1		Fig1C
dnase	wt	2972	5		0.1		Fig1C
dnase	wt	2972	67		0.1		Fig1C
dnase	wt	2972	17		0.15		Fig1C
dnase	wt	2972	114		0.15		Fig1C
dnase	wt	2972	7		0.15		Fig1C
dnase	wt	2972	24		0.2		Fig1C
dnase	wt	2972	55		0.2		Fig1C
dnase	wt	2972	7		0.2		Fig1C
dnase	wt	2972	91		0.25		Fig1C
dnase	wt	2972	46		0.25		Fig1C
dnase	wt	2972	10		0.25		Fig1C
dnase	wt	2972	23		0.3		Fig1C
dnase	wt	2972	141		0.3		Fig1C
dnase	wt	2972	24		0.3		Fig1C
dnase	wt	2972	161		0.35		Fig1C
dnase	wt	2972	106		0.35		Fig1C
dnase	wt	2972	86		0.35		Fig1C
dnase	wt	2972	62		0.4		Fig1C
dnase	wt	2972	33		0.4		Fig1C
dnase	wt	2972	129		0.4		Fig1C
dnase	wt	2972	146		0.45		Fig1C
dnase	wt	2972	41		0.45		Fig1C
dnase	wt	2972	135		0.45		Fig1C
dnase	wt	2972	104		0.5		Fig1C
dnase	wt	2972	94		0.5		Fig1C
dnase	wt	2972	95		0.5		Fig1C
dnase	wt	2972	97		1		Fig1C
dnase	wt	2972	344		1		Fig1C
dnase	wt	2972	320		1		Fig1C
dnase	wt	2972	45		5		Fig1C
dnase	wt	2972	34		5		Fig1C
dnase	wt	2972	43		5		Fig1C
dnase	wt	2972	15		10		Fig1C
dnase	wt	2972	41		10		Fig1C
dnase	wt	2972	21		10		Fig1C
purephage	wt	2972	0		0.01		Fig1C
purephage	wt	2972	1		0.01		Fig1C
purephage	wt	2972	0		0.01		Fig1C
purephage	wt	2972	0		0.05		Fig1C
purephage	wt	2972	4		0.05		Fig1C
purephage	wt	2972	7		0.05		Fig1C
purephage	wt	2972	15		0.1		Fig1C
purephage	wt	2972	4		0.1		Fig1C
purephage	wt	2972	16		0.1		Fig1C
purephage	wt	2972	17		0.15		Fig1C
purephage	wt	2972	26		0.15		Fig1C
purephage	wt	2972	42		0.15		Fig1C
purephage	wt	2972	81		0.2		Fig1C
purephage	wt	2972	19		0.2		Fig1C
purephage	wt	2972	10		0.2		Fig1C
purephage	wt	2972	39		0.25		Fig1C
purephage	wt	2972	33		0.25		Fig1C
purephage	wt	2972	20		0.25		Fig1C
purephage	wt	2972	51		0.3		Fig1C
purephage	wt	2972	65		0.3		Fig1C
purephage	wt	2972	58		0.3		Fig1C
purephage	wt	2972	113		0.35		Fig1C
purephage	wt	2972	18		0.35		Fig1C
purephage	wt	2972	91		0.35		Fig1C
purephage	wt	2972	166		0.4		Fig1C
purephage	wt	2972	84		0.4		Fig1C
purephage	wt	2972	74		0.4		Fig1C
purephage	wt	2972	100		0.45		Fig1C
purephage	wt	2972	198		0.45		Fig1C
purephage	wt	2972	144		0.45		Fig1C
purephage	wt	2972	179		0.5		Fig1C
purephage	wt	2972	200		0.5		Fig1C
purephage	wt	2972	110		0.5		Fig1C
purephage	wt	2972	166		1		Fig1C
purephage	wt	2972	104		1		Fig1C
purephage	wt	2972	223		1		Fig1C
purephage	wt	2972	149		5		Fig1C
purephage	wt	2972	133		5		Fig1C
purephage	wt	2972	93		5		Fig1C
purephage	wt	2972	34		10		Fig1C
purephage	wt	2972	26		10		Fig1C
purephage	wt	2972	162		10		Fig1C
ctrl	wt	2972	0		0.01		Fig1C
ctrl	wt	2972	0		0.01		Fig1C
ctrl	wt	2972	1		0.01		Fig1C
ctrl	wt	2972	19		0.05		Fig1C
ctrl	wt	2972	25		0.05		Fig1C
ctrl	wt	2972	3		0.05		Fig1C
ctrl	wt	2972	125		0.1		Fig1C
ctrl	wt	2972	6		0.1		Fig1C
ctrl	wt	2972	123		0.1		Fig1C
ctrl	wt	2972	172		0.15		Fig1C
ctrl	wt	2972	120		0.15		Fig1C
ctrl	wt	2972	80		0.15		Fig1C
ctrl	wt	2972	257		0.2		Fig1C
ctrl	wt	2972	210		0.2		Fig1C
ctrl	wt	2972	229		0.2		Fig1C
ctrl	wt	2972	191		0.25		Fig1C
ctrl	wt	2972	145		0.25		Fig1C
ctrl	wt	2972	309		0.25		Fig1C
ctrl	wt	2972	155		0.3		Fig1C
ctrl	wt	2972	165		0.3		Fig1C
ctrl	wt	2972	456		0.3		Fig1C
ctrl	wt	2972	482		0.35		Fig1C
ctrl	wt	2972	487		0.35		Fig1C
ctrl	wt	2972	287		0.35		Fig1C
ctrl	wt	2972	223		0.4		Fig1C
ctrl	wt	2972	563		0.4		Fig1C
ctrl	wt	2972	269		0.4		Fig1C
ctrl	wt	2972	106		0.45		Fig1C
ctrl	wt	2972	282		0.45		Fig1C
ctrl	wt	2972	60		0.45		Fig1C
ctrl	wt	2972	36		0.5		Fig1C
ctrl	wt	2972	303		0.5		Fig1C
ctrl	wt	2972	305		0.5		Fig1C
ctrl	wt	2972	169		1		Fig1C
ctrl	wt	2972	246		1		Fig1C
ctrl	wt	2972	193		1		Fig1C
ctrl	wt	2972	79		5		Fig1C
ctrl	wt	2972	102		5		Fig1C
ctrl	wt	2972	87		5		Fig1C
ctrl	wt	2972	92		10		Fig1C
ctrl	wt	2972	28		10		Fig1C
ctrl	wt	2972	44		10		Fig1C
dnase	wt	2972	6		0.01		Fig1C
dnase	wt	2972	2		0.01		Fig1C
dnase	wt	2972	2		0.01		Fig1C
dnase	wt	2972	16		0.05		Fig1C
dnase	wt	2972	19		0.05		Fig1C
dnase	wt	2972	11		0.05		Fig1C
dnase	wt	2972	78		0.1		Fig1C
dnase	wt	2972	16		0.1		Fig1C
dnase	wt	2972	3		0.1		Fig1C
dnase	wt	2972	152		0.15		Fig1C
dnase	wt	2972	41		0.15		Fig1C
dnase	wt	2972	134		0.15		Fig1C
dnase	wt	2972	201		0.2		Fig1C
dnase	wt	2972	221		0.2		Fig1C
dnase	wt	2972	130		0.2		Fig1C
dnase	wt	2972	104		0.25		Fig1C
dnase	wt	2972	164		0.25		Fig1C
dnase	wt	2972	90		0.25		Fig1C
dnase	wt	2972	14		0.3		Fig1C
dnase	wt	2972	290		0.3		Fig1C
dnase	wt	2972	58		0.3		Fig1C
dnase	wt	2972	130		0.35		Fig1C
dnase	wt	2972	185		0.35		Fig1C
dnase	wt	2972	111		0.35		Fig1C
dnase	wt	2972	174		0.4		Fig1C
dnase	wt	2972	195		0.4		Fig1C
dnase	wt	2972	156		0.4		Fig1C
dnase	wt	2972	215		0.45		Fig1C
dnase	wt	2972	140		0.45		Fig1C
dnase	wt	2972	64		0.45		Fig1C
dnase	wt	2972	267		0.5		Fig1C
dnase	wt	2972	257		0.5		Fig1C
dnase	wt	2972	93		0.5		Fig1C
dnase	wt	2972	165		1		Fig1C
dnase	wt	2972	51		1		Fig1C
dnase	wt	2972	95		1		Fig1C
dnase	wt	2972	59		5		Fig1C
dnase	wt	2972	60		5		Fig1C
dnase	wt	2972	35		5		Fig1C
dnase	wt	2972	38		10		Fig1C
dnase	wt	2972	63		10		Fig1C
dnase	wt	2972	10		10		Fig1C
purephage	wt	2972	0		0.01		Fig1C
purephage	wt	2972	0		0.01		Fig1C
purephage	wt	2972	0		0.01		Fig1C
purephage	wt	2972	2		0.05		Fig1C
purephage	wt	2972	9		0.05		Fig1C
purephage	wt	2972	4		0.05		Fig1C
purephage	wt	2972	7		0.1		Fig1C
purephage	wt	2972	15		0.1		Fig1C
purephage	wt	2972	8		0.1		Fig1C
purephage	wt	2972	6		0.15		Fig1C
purephage	wt	2972	11		0.15		Fig1C
purephage	wt	2972	19		0.15		Fig1C
purephage	wt	2972	26		0.2		Fig1C
purephage	wt	2972	9		0.2		Fig1C
purephage	wt	2972	13		0.2		Fig1C
purephage	wt	2972	9		0.25		Fig1C
purephage	wt	2972	9		0.25		Fig1C
purephage	wt	2972	23		0.25		Fig1C
purephage	wt	2972	6		0.3		Fig1C
purephage	wt	2972	4		0.3		Fig1C
purephage	wt	2972	3		0.3		Fig1C
purephage	wt	2972	16		0.35		Fig1C
purephage	wt	2972	12		0.35		Fig1C
purephage	wt	2972	5		0.35		Fig1C
purephage	wt	2972	40		0.4		Fig1C
purephage	wt	2972	8		0.4		Fig1C
purephage	wt	2972	5		0.4		Fig1C
purephage	wt	2972	15		0.45		Fig1C
purephage	wt	2972	12		0.45		Fig1C
purephage	wt	2972	6		0.45		Fig1C
purephage	wt	2972	9		0.5		Fig1C
purephage	wt	2972	6		0.5		Fig1C
purephage	wt	2972	7		0.5		Fig1C
purephage	wt	2972	259		1		Fig1C
purephage	wt	2972	29		1		Fig1C
purephage	wt	2972	12		1		Fig1C
purephage	wt	2972	141		5		Fig1C
purephage	wt	2972	129		5		Fig1C
purephage	wt	2972	180		5		Fig1C
purephage	wt	2972	143		10		Fig1C
purephage	wt	2972	107		10		Fig1C
purephage	wt	2972	64		10		Fig1C
ctrl	wt	2972	396	336.667			Fig2A
ctrl	wt	2972	300	336.667			Fig2A
ctrl	wt	2972	314	336.667			Fig2A
ctrl	wt	2972	240	266.667			Fig2A
ctrl	wt	2972	276	266.667			Fig2A
ctrl	wt	2972	284	266.667			Fig2A
ctrl	wt	2972	126	281			Fig2A
ctrl	wt	2972	382	281			Fig2A
ctrl	wt	2972	335	281			Fig2A
ctrl	wt	2972	120	261.333			Fig2A
ctrl	wt	2972	294	261.333			Fig2A
ctrl	wt	2972	370	261.333			Fig2A
ctrl	wt	2972	243	266.667			Fig2A
ctrl	wt	2972	182	266.667			Fig2A
ctrl	wt	2972	375	266.667			Fig2A
ctrl	wt	2972	385	380			Fig2A
ctrl	wt	2972	367	380			Fig2A
ctrl	wt	2972	388	380			Fig2A
ctrl	wt	2972	333	310.667			Fig2A
ctrl	wt	2972	289	310.667			Fig2A
ctrl	wt	2972	310	310.667			Fig2A
ctrl	wt	2972	385	380			Fig2A
ctrl	wt	2972	367	380			Fig2A
ctrl	wt	2972	388	380			Fig2A
ctrl	wt	2972	346	322.333			Fig2A
ctrl	wt	2972	293	322.333			Fig2A
ctrl	wt	2972	328	322.333			Fig2A
ctrl	wt	2972	464	431.333			Fig2A
ctrl	wt	2972	386	431.333			Fig2A
ctrl	wt	2972	444	431.333			Fig2A
ctrl	wt	2972	417	405.333			Fig2A
ctrl	wt	2972	396	405.333			Fig2A
ctrl	wt	2972	403	405.333			Fig2A
ctrl	wt	2972	317	400.667			Fig2A
ctrl	wt	2972	533	400.667			Fig2A
ctrl	wt	2972	352	400.667			Fig2A
ctrl	wt	2972	316	339.667			Fig2A
ctrl	wt	2972	379	339.667			Fig2A
ctrl	wt	2972	324	339.667			Fig2A
ctrl	wt	2972	219	241			Fig2A
ctrl	wt	2972	209	241			Fig2A
ctrl	wt	2972	295	241			Fig2A
ctrl	wt	2972	157	213.333			Fig2A
ctrl	wt	2972	229	213.333			Fig2A
ctrl	wt	2972	254	213.333			Fig2A
ctrl	wt	2972	145	143.667			Fig2A
ctrl	wt	2972	149	143.667			Fig2A
ctrl	wt	2972	137	143.667			Fig2A
spike_bimDNA	wt	2972	159	143.667			Fig2A
spike_bimDNA	wt	2972	173	143.667			Fig2A
spike_bimDNA	wt	2972	118	143.667			Fig2A
spike_bimDNA	wt	2972	144	143.333			Fig2A
spike_bimDNA	wt	2972	149	143.333			Fig2A
spike_bimDNA	wt	2972	165	143.333			Fig2A
spike_2972gDNA	wt	2972	239	143.667			Fig2A
spike_2972gDNA	wt	2972	299	143.667			Fig2A
spike_2972gDNA	wt	2972	301	143.667			Fig2A
ctrl	wt	2972	155	143.333			Fig2A
ctrl	wt	2972	129	143.333			Fig2A
ctrl	wt	2972	146	143.333			Fig2A
spike_bimDNA	wt	2972	167	122.667			Fig2A
spike_bimDNA	wt	2972	115	122.667			Fig2A
spike_bimDNA	wt	2972	127	122.667			Fig2A
spike_wtbDNA	wt	2972	196	143.667			Fig2A
spike_wtbDNA	wt	2972	150	143.667			Fig2A
spike_wtbDNA	wt	2972	133	143.667			Fig2A
spike_2972gDNA	wt	2972	174	143.333			Fig2A
spike_2972gDNA	wt	2972	188	143.333			Fig2A
spike_2972gDNA	wt	2972	162	143.333			Fig2A
ctrl	wt	2972	111	122.667			Fig2A
ctrl	wt	2972	129	122.667			Fig2A
ctrl	wt	2972	128	122.667			Fig2A
spike_wtbDNA	wt	2972	117	143.333			Fig2A
spike_wtbDNA	wt	2972	116	143.333			Fig2A
spike_wtbDNA	wt	2972	125	143.333			Fig2A
spike_wtbDNA	wt	2972	104	122.667			Fig2A
spike_wtbDNA	wt	2972	124	122.667			Fig2A
spike_wtbDNA	wt	2972	140	122.667			Fig2A
spike_2972gDNA	wt	2972	256	122.667			Fig2A
spike_2972gDNA	wt	2972	220	122.667			Fig2A
spike_2972gDNA	wt	2972	183	122.667			Fig2A
ctrl	wt	2972	125	139.333			Fig2A
ctrl	wt	2972	126	139.333			Fig2A
ctrl	wt	2972	167	139.333			Fig2A
spike_2972gDNA	wt	2972	245	139.333			Fig2A
spike_2972gDNA	wt	2972	516	139.333			Fig2A
spike_2972gDNA	wt	2972	477	139.333			Fig2A
ctrl	wt	2972	61	58.6667			Fig2A
ctrl	wt	2972	82	58.6667			Fig2A
ctrl	wt	2972	33	58.6667			Fig2A
spike_2972gDNA	wt	2972	169	58.6667			Fig2A
spike_2972gDNA	wt	2972	183	58.6667			Fig2A
spike_2972gDNA	wt	2972	144	58.6667			Fig2A
ctrl	wt	2972	32	90.6667			Fig2A
ctrl	wt	2972	118	90.6667			Fig2A
ctrl	wt	2972	122	90.6667			Fig2A
spike_2972gDNA	wt	2972	241	90.6667			Fig2A
spike_2972gDNA	wt	2972	162	90.6667			Fig2A
spike_2972gDNA	wt	2972	169	90.6667			Fig2A
ctrl	wt	2972	185	181			Fig2A
ctrl	wt	2972	150	181			Fig2A
ctrl	wt	2972	208	181			Fig2A
spike_2972gDNA	wt	2972	375	181			Fig2A
spike_2972gDNA	wt	2972	206	181			Fig2A
spike_2972gDNA	wt	2972	296	181			Fig2A
ctrl	wt	2972	130	171.667			Fig2A
ctrl	wt	2972	188	171.667			Fig2A
ctrl	wt	2972	197	171.667			Fig2A
spike_2972gDNA	wt	2972	196	171.667			Fig2A
spike_2972gDNA	wt	2972	415	171.667			Fig2A
spike_2972gDNA	wt	2972	353	171.667			Fig2A
ctrl	wt	2972	161	186			Fig2A
ctrl	wt	2972	196	186			Fig2A
ctrl	wt	2972	201	186			Fig2A
spike_2972gDNA	wt	2972	223	186			Fig2A
spike_2972gDNA	wt	2972	184	186			Fig2A
spike_2972gDNA	wt	2972	372	186			Fig2A
ctrl	wt	2972	197	187			Fig2A
ctrl	wt	2972	165	187			Fig2A
ctrl	wt	2972	199	187			Fig2A
spike_2972gDNA	wt	2972	317	187			Fig2A
spike_2972gDNA	wt	2972	254	187			Fig2A
spike_2972gDNA	wt	2972	289	187			Fig2A
ctrl	wt	2972	147	200			Fig2A
ctrl	wt	2972	281	200			Fig2A
ctrl	wt	2972	172	200			Fig2A
spike_2972gDNA	wt	2972	164	200			Fig2A
spike_2972gDNA	wt	2972	248	200			Fig2A
spike_2972gDNA	wt	2972	298	200			Fig2A
ctrl	wt	2972	164	220.333			Fig2A
ctrl	wt	2972	266	220.333			Fig2A
ctrl	wt	2972	231	220.333			Fig2A
spike_2972gDNA	wt	2972	219	220.333			Fig2A
spike_2972gDNA	wt	2972	270	220.333			Fig2A
spike_2972gDNA	wt	2972	331	220.333			Fig2A
ctrl	wt	2972	178	175			Fig2A
ctrl	wt	2972	114	175			Fig2A
ctrl	wt	2972	233	175			Fig2A
spike_2972gDNA	wt	2972	210	175			Fig2A
spike_2972gDNA	wt	2972	182	175			Fig2A
spike_2972gDNA	wt	2972	142	175			Fig2A
ctrl	wt	2972	3	6.66667			Fig2A
ctrl	wt	2972	9	6.66667			Fig2A
ctrl	wt	2972	8	6.66667			Fig2A
spike_2972gDNA	wt	2972	21	6.66667			Fig2A
spike_2972gDNA	wt	2972	9	6.66667			Fig2A
spike_2972gDNA	wt	2972	11	6.66667			Fig2A
ctrl	wt	2972	545	442.333			Fig2A
ctrl	wt	2972	338	442.333			Fig2A
ctrl	wt	2972	444	442.333			Fig2A
spike_2972gDNA	wt	2972	115	442.333			Fig2A
spike_2972gDNA	wt	2972	183	442.333			Fig2A
spike_2972gDNA	wt	2972	205	442.333			Fig2A
ctrl	wt	2972	390	409.333			Fig2A
ctrl	wt	2972	488	409.333			Fig2A
ctrl	wt	2972	350	409.333			Fig2A
spike_2972gDNA	wt	2972	337	409.333			Fig2A
spike_2972gDNA	wt	2972	NA	409.333			Fig2A
spike_2972gDNA	wt	2972	513	409.333			Fig2A
ctrl	wt	2972	211	225			Fig2A
ctrl	wt	2972	222	225			Fig2A
ctrl	wt	2972	224	225			Fig2A
ctrl	wt	2972	248	225			Fig2A
ctrl	wt	2972	220	225			Fig2A
ctrl	wt	2972	NA	225			Fig2A
spike_2972gDNA	wt	2972	296	225			Fig2A
spike_2972gDNA	wt	2972	241	225			Fig2A
spike_2972gDNA	wt	2972	326	225			Fig2A
spike_2972gDNA	wt	2972	302	225			Fig2A
spike_2972gDNA	wt	2972	NA	225			Fig2A
spike_2972gDNA	wt	2972	NA	225			Fig2A
ctrl	wt	2972	221	325.833			Fig2A
ctrl	wt	2972	270	325.833			Fig2A
ctrl	wt	2972	277	325.833			Fig2A
ctrl	wt	2972	318	325.833			Fig2A
ctrl	wt	2972	510	325.833			Fig2A
ctrl	wt	2972	359	325.833			Fig2A
spike_2972gDNA	wt	2972	311	325.833			Fig2A
spike_2972gDNA	wt	2972	213	325.833			Fig2A
spike_2972gDNA	wt	2972	221	325.833			Fig2A
spike_2972gDNA	wt	2972	153	325.833			Fig2A
spike_2972gDNA	wt	2972	182	325.833			Fig2A
spike_2972gDNA	wt	2972	260	325.833			Fig2A
ctrl	wt	2972	200	195.333			Fig2A
ctrl	wt	2972	207	195.333			Fig2A
ctrl	wt	2972	179	195.333			Fig2A
ctrl	wt	2972	411	395			Fig2A
ctrl	wt	2972	401	395			Fig2A
ctrl	wt	2972	373	395			Fig2A
ctrl	wt	2972	223	231.333			Fig2A
ctrl	wt	2972	241	231.333			Fig2A
ctrl	wt	2972	230	231.333			Fig2A
ctrl	wt	2972	56	45.3333			Fig2A
ctrl	wt	2972	38	45.3333			Fig2A
ctrl	wt	2972	42	45.3333			Fig2A
ctrl	wt	2972	25	73			Fig2A
ctrl	wt	2972	131	73			Fig2A
ctrl	wt	2972	63	73			Fig2A
ctrl	wt	2972	266	204			Fig2A
ctrl	wt	2972	166	204			Fig2A
ctrl	wt	2972	180	204			Fig2A
ctrl	wt	2972	110	113.667			Fig2A
ctrl	wt	2972	122	145.667			Fig2A
ctrl	wt	2972	159	148			Fig2A
ctrl	wt	2972	147	113.667			Fig2A
ctrl	wt	2972	121	145.667			Fig2A
ctrl	wt	2972	138	148			Fig2A
ctrl	wt	2972	84	113.667			Fig2A
ctrl	wt	2972	194	145.667			Fig2A
ctrl	wt	2972	147	148			Fig2A
ctrl	wt	2972	251	309.667			Fig2A
ctrl	wt	2972	311	309.667			Fig2A
ctrl	wt	2972	367	309.667			Fig2A
ctrl	wt	2972	404	397.667			Fig2A
ctrl	wt	2972	380	397.667			Fig2A
ctrl	wt	2972	409	397.667			Fig2A
ctrl	wt	2972	274	240			Fig2A
ctrl	wt	2972	243	240			Fig2A
ctrl	wt	2972	203	240			Fig2A
spike_2972gDNA	wt	2972	353	240			Fig2A
spike_2972gDNA	wt	2972	322	240			Fig2A
spike_2972gDNA	wt	2972	298	240			Fig2A
ctrl	wt	2972	345	326.333			Fig2A
ctrl	wt	2972	298	326.333			Fig2A
ctrl	wt	2972	336	326.333			Fig2A
spike_2972gDNA	wt	2972	456	326.333			Fig2A
spike_2972gDNA	wt	2972	401	326.333			Fig2A
spike_2972gDNA	wt	2972	408	326.333			Fig2A
ctrl	wt	2972	98	132			Fig2A
ctrl	wt	2972	156	132			Fig2A
ctrl	wt	2972	142	132			Fig2A
spike_2972gDNA	wt	2972	201	132			Fig2A
spike_2972gDNA	wt	2972	174	132			Fig2A
spike_2972gDNA	wt	2972	165	132			Fig2A
ctrl	wt	2972	104	108			Fig2A
ctrl	wt	2972	98	108			Fig2A
ctrl	wt	2972	122	108			Fig2A
ctrl	wt	2972	98	94			Fig2A
ctrl	wt	2972	72	94			Fig2A
ctrl	wt	2972	112	94			Fig2A
ctrl	wt	2972	245	247			Fig2A
ctrl	wt	2972	210	247			Fig2A
ctrl	wt	2972	286	247			Fig2A
ctrl	wt	2972	246	259			Fig2A
ctrl	wt	2972	263	259			Fig2A
ctrl	wt	2972	268	259			Fig2A
ctrl	wt	2972	146	158.333			Fig2A
ctrl	wt	2972	167	158.333			Fig2A
ctrl	wt	2972	162	158.333			Fig2A
ctrl	wt	2972	326	324.333			Fig2A
ctrl	wt	2972	330	324.333			Fig2A
ctrl	wt	2972	317	324.333			Fig2A
ctrl	wt	2972	215	207.333			Fig2A
ctrl	wt	2972	206	207.333			Fig2A
ctrl	wt	2972	201	207.333			Fig2A
ctrl	wt	2972	245	232.333			Fig2A
ctrl	wt	2972	231	232.333			Fig2A
ctrl	wt	2972	221	232.333			Fig2A
ctrl	wt	2972	451	423.667			Fig2A
ctrl	wt	2972	402	423.667			Fig2A
ctrl	wt	2972	418	423.667			Fig2A
ctrl	wt	2972	396	336.667			Fig2B
ctrl	wt	2972	300	336.667			Fig2B
ctrl	wt	2972	314	336.667			Fig2B
ctrl	wt	2972	240	266.667			Fig2B
ctrl	wt	2972	276	266.667			Fig2B
ctrl	wt	2972	284	266.667			Fig2B
ctrl	wt	2972	126	281			Fig2B
ctrl	wt	2972	382	281			Fig2B
ctrl	wt	2972	335	281			Fig2B
ctrl	wt	2972	120	261.333			Fig2B
ctrl	wt	2972	294	261.333			Fig2B
ctrl	wt	2972	370	261.333			Fig2B
ctrl	wt	2972	243	266.667			Fig2B
ctrl	wt	2972	182	266.667			Fig2B
ctrl	wt	2972	375	266.667			Fig2B
ctrl	wt	2972	385	380			Fig2B
ctrl	wt	2972	367	380			Fig2B
ctrl	wt	2972	388	380			Fig2B
ctrl	wt	2972	333	310.667			Fig2B
ctrl	wt	2972	289	310.667			Fig2B
ctrl	wt	2972	310	310.667			Fig2B
ctrl	wt	2972	385	380			Fig2B
ctrl	wt	2972	367	380			Fig2B
ctrl	wt	2972	388	380			Fig2B
ctrl	wt	2972	346	322.333			Fig2B
ctrl	wt	2972	293	322.333			Fig2B
ctrl	wt	2972	328	322.333			Fig2B
ctrl	wt	2972	464	431.333			Fig2B
ctrl	wt	2972	386	431.333			Fig2B
ctrl	wt	2972	444	431.333			Fig2B
ctrl	wt	2972	417	405.333			Fig2B
ctrl	wt	2972	396	405.333			Fig2B
ctrl	wt	2972	403	405.333			Fig2B
ctrl	wt	2972	317	400.667			Fig2B
ctrl	wt	2972	533	400.667			Fig2B
ctrl	wt	2972	352	400.667			Fig2B
ctrl	wt	2972	316	339.667			Fig2B
ctrl	wt	2972	379	339.667			Fig2B
ctrl	wt	2972	324	339.667			Fig2B
ctrl	wt	2972	219	241			Fig2B
ctrl	wt	2972	209	241			Fig2B
ctrl	wt	2972	295	241			Fig2B
ctrl	wt	2972	157	213.333			Fig2B
ctrl	wt	2972	229	213.333			Fig2B
ctrl	wt	2972	254	213.333			Fig2B
ctrl	wt	2972	145	143.667			Fig2B
ctrl	wt	2972	149	143.667			Fig2B
ctrl	wt	2972	137	143.667			Fig2B
ctrl	wt	2972	155	143.333			Fig2B
ctrl	wt	2972	129	143.333			Fig2B
ctrl	wt	2972	146	143.333			Fig2B
ctrl	wt	2972	111	122.667			Fig2B
ctrl	wt	2972	129	122.667			Fig2B
ctrl	wt	2972	128	122.667			Fig2B
ctrl	wt	2972	125	139.333			Fig2B
ctrl	wt	2972	126	139.333			Fig2B
ctrl	wt	2972	167	139.333			Fig2B
spike_SinglePS	wt	2972	247	139.333			Fig2B
spike_SinglePS	wt	2972	61	139.333			Fig2B
spike_SinglePS	wt	2972	63	139.333			Fig2B
ctrl	wt	2972	61	58.6667			Fig2B
ctrl	wt	2972	82	58.6667			Fig2B
ctrl	wt	2972	33	58.6667			Fig2B
spike_SinglePS	wt	2972	108	58.6667			Fig2B
spike_SinglePS	wt	2972	94	58.6667			Fig2B
spike_SinglePS	wt	2972	120	58.6667			Fig2B
ctrl	wt	2972	32	90.6667			Fig2B
ctrl	wt	2972	118	90.6667			Fig2B
ctrl	wt	2972	122	90.6667			Fig2B
spike_SinglePS	wt	2972	104	90.6667			Fig2B
spike_SinglePS	wt	2972	133	90.6667			Fig2B
spike_SinglePS	wt	2972	88	90.6667			Fig2B
ctrl	wt	2972	185	181			Fig2B
ctrl	wt	2972	150	181			Fig2B
ctrl	wt	2972	208	181			Fig2B
spike_FragA	wt	2972	253	181			Fig2B
spike_FragA	wt	2972	300	181			Fig2B
spike_FragA	wt	2972	315	181			Fig2B
spike_FragB	wt	2972	310	181			Fig2B
spike_FragB	wt	2972	205	181			Fig2B
spike_FragB	wt	2972	270	181			Fig2B
spike_FragC	wt	2972	282	181			Fig2B
spike_FragC	wt	2972	262	181			Fig2B
spike_FragC	wt	2972	163	181			Fig2B
spike_FragD	wt	2972	194	181			Fig2B
spike_FragD	wt	2972	151	181			Fig2B
spike_FragD	wt	2972	181	181			Fig2B
ctrl	wt	2972	130	171.667			Fig2B
ctrl	wt	2972	188	171.667			Fig2B
ctrl	wt	2972	197	171.667			Fig2B
spike_FragA	wt	2972	391	171.667			Fig2B
spike_FragA	wt	2972	411	171.667			Fig2B
spike_FragA	wt	2972	206	171.667			Fig2B
spike_FragB	wt	2972	285	171.667			Fig2B
spike_FragB	wt	2972	195	171.667			Fig2B
spike_FragB	wt	2972	229	171.667			Fig2B
spike_FragC	wt	2972	211	171.667			Fig2B
spike_FragC	wt	2972	176	171.667			Fig2B
spike_FragC	wt	2972	241	171.667			Fig2B
spike_FragD	wt	2972	249	171.667			Fig2B
spike_FragD	wt	2972	370	171.667			Fig2B
spike_FragD	wt	2972	172	171.667			Fig2B
ctrl	wt	2972	161	186			Fig2B
ctrl	wt	2972	196	186			Fig2B
ctrl	wt	2972	201	186			Fig2B
spike_FragA	wt	2972	309	186			Fig2B
spike_FragA	wt	2972	328	186			Fig2B
spike_FragA	wt	2972	362	186			Fig2B
spike_FragB	wt	2972	237	186			Fig2B
spike_FragB	wt	2972	150	186			Fig2B
spike_FragB	wt	2972	226	186			Fig2B
spike_FragC	wt	2972	237	186			Fig2B
spike_FragC	wt	2972	234	186			Fig2B
spike_FragC	wt	2972	166	186			Fig2B
spike_FragD	wt	2972	140	186			Fig2B
spike_FragD	wt	2972	147	186			Fig2B
spike_FragD	wt	2972	124	186			Fig2B
ctrl	wt	2972	197	187			Fig2B
ctrl	wt	2972	165	187			Fig2B
ctrl	wt	2972	199	187			Fig2B
ctrl	wt	2972	147	200			Fig2B
ctrl	wt	2972	281	200			Fig2B
ctrl	wt	2972	172	200			Fig2B
ctrl	wt	2972	164	220.333			Fig2B
ctrl	wt	2972	266	220.333			Fig2B
ctrl	wt	2972	231	220.333			Fig2B
ctrl	wt	2972	178	175			Fig2B
ctrl	wt	2972	114	175			Fig2B
ctrl	wt	2972	233	175			Fig2B
ctrl	wt	2972	3	6.66667			Fig2B
ctrl	wt	2972	9	6.66667			Fig2B
ctrl	wt	2972	8	6.66667			Fig2B
ctrl	wt	2972	545	442.333			Fig2B
ctrl	wt	2972	338	442.333			Fig2B
ctrl	wt	2972	444	442.333			Fig2B
ctrl	wt	2972	390	409.333			Fig2B
ctrl	wt	2972	488	409.333			Fig2B
ctrl	wt	2972	350	409.333			Fig2B
ctrl	wt	2972	211	225			Fig2B
ctrl	wt	2972	222	225			Fig2B
ctrl	wt	2972	224	225			Fig2B
ctrl	wt	2972	248	225			Fig2B
ctrl	wt	2972	220	225			Fig2B
ctrl	wt	2972	NA	225			Fig2B
ctrl	wt	2972	221	325.833			Fig2B
ctrl	wt	2972	270	325.833			Fig2B
ctrl	wt	2972	277	325.833			Fig2B
ctrl	wt	2972	318	325.833			Fig2B
ctrl	wt	2972	510	325.833			Fig2B
ctrl	wt	2972	359	325.833			Fig2B
ctrl	wt	2972	200	195.333			Fig2B
ctrl	wt	2972	207	195.333			Fig2B
ctrl	wt	2972	179	195.333			Fig2B
ctrl	wt	2972	411	395			Fig2B
ctrl	wt	2972	401	395			Fig2B
ctrl	wt	2972	373	395			Fig2B
ctrl	wt	2972	223	231.333			Fig2B
ctrl	wt	2972	241	231.333			Fig2B
ctrl	wt	2972	230	231.333			Fig2B
ctrl	wt	2972	56	45.3333			Fig2B
ctrl	wt	2972	38	45.3333			Fig2B
ctrl	wt	2972	42	45.3333			Fig2B
ctrl	wt	2972	25	73			Fig2B
ctrl	wt	2972	131	73			Fig2B
ctrl	wt	2972	63	73			Fig2B
ctrl	wt	2972	266	204			Fig2B
ctrl	wt	2972	166	204			Fig2B
ctrl	wt	2972	180	204			Fig2B
ctrl	wt	2972	110	113.667			Fig2B
ctrl	wt	2972	122	145.667			Fig2B
ctrl	wt	2972	159	148			Fig2B
ctrl	wt	2972	147	113.667			Fig2B
ctrl	wt	2972	121	145.667			Fig2B
ctrl	wt	2972	138	148			Fig2B
ctrl	wt	2972	84	113.667			Fig2B
ctrl	wt	2972	194	145.667			Fig2B
ctrl	wt	2972	147	148			Fig2B
ctrl	wt	2972	251	309.667			Fig2B
ctrl	wt	2972	311	309.667			Fig2B
ctrl	wt	2972	367	309.667			Fig2B
ctrl	wt	2972	404	397.667			Fig2B
ctrl	wt	2972	380	397.667			Fig2B
ctrl	wt	2972	409	397.667			Fig2B
ctrl	wt	2972	274	240			Fig2B
ctrl	wt	2972	243	240			Fig2B
ctrl	wt	2972	203	240			Fig2B
ctrl	wt	2972	345	326.333			Fig2B
ctrl	wt	2972	298	326.333			Fig2B
ctrl	wt	2972	336	326.333			Fig2B
ctrl	wt	2972	98	132			Fig2B
ctrl	wt	2972	156	132			Fig2B
ctrl	wt	2972	142	132			Fig2B
ctrl	wt	2972	104	108			Fig2B
ctrl	wt	2972	98	108			Fig2B
ctrl	wt	2972	122	108			Fig2B
ctrl	wt	2972	98	94			Fig2B
ctrl	wt	2972	72	94			Fig2B
ctrl	wt	2972	112	94			Fig2B
ctrl	wt	2972	245	247			Fig2B
ctrl	wt	2972	210	247			Fig2B
ctrl	wt	2972	286	247			Fig2B
ctrl	wt	2972	246	259			Fig2B
ctrl	wt	2972	263	259			Fig2B
ctrl	wt	2972	268	259			Fig2B
ctrl	wt	2972	146	158.333			Fig2B
ctrl	wt	2972	167	158.333			Fig2B
ctrl	wt	2972	162	158.333			Fig2B
ctrl	wt	2972	326	324.333			Fig2B
ctrl	wt	2972	330	324.333			Fig2B
ctrl	wt	2972	317	324.333			Fig2B
ctrl	wt	2972	215	207.333			Fig2B
ctrl	wt	2972	206	207.333			Fig2B
ctrl	wt	2972	201	207.333			Fig2B
ctrl	wt	2972	245	232.333			Fig2B
ctrl	wt	2972	231	232.333			Fig2B
ctrl	wt	2972	221	232.333			Fig2B
ctrl	wt	2972	451	423.667			Fig2B
ctrl	wt	2972	402	423.667			Fig2B
ctrl	wt	2972	418	423.667			Fig2B
ctrl	wt	2972	396	336.667		0	Fig3B
ctrl	wt	2972	300	336.667		0	Fig3B
ctrl	wt	2972	314	336.667		0	Fig3B
ctrl	wt	2972	240	266.667		0	Fig3B
ctrl	wt	2972	276	266.667		0	Fig3B
ctrl	wt	2972	284	266.667		0	Fig3B
ctrl	wt	2972	126	281		0	Fig3B
ctrl	wt	2972	382	281		0	Fig3B
ctrl	wt	2972	335	281		0	Fig3B
ctrl	wt	2972	120	261.333		0	Fig3B
ctrl	wt	2972	294	261.333		0	Fig3B
ctrl	wt	2972	370	261.333		0	Fig3B
ctrl	wt	2972	243	266.667		0	Fig3B
ctrl	wt	2972	182	266.667		0	Fig3B
ctrl	wt	2972	375	266.667		0	Fig3B
ctrl	wt	2972	385	380		0	Fig3B
ctrl	wt	2972	367	380		0	Fig3B
ctrl	wt	2972	388	380		0	Fig3B
ctrl	wt	2972	333	310.667		0	Fig3B
ctrl	wt	2972	289	310.667		0	Fig3B
ctrl	wt	2972	310	310.667		0	Fig3B
ctrl	wt	2972	385	380		0	Fig3B
ctrl	wt	2972	367	380		0	Fig3B
ctrl	wt	2972	388	380		0	Fig3B
ctrl	wt	2972	346	322.333		0	Fig3B
ctrl	wt	2972	293	322.333		0	Fig3B
ctrl	wt	2972	328	322.333		0	Fig3B
ctrl	wt	2972	464	431.333		0	Fig3B
ctrl	wt	2972	386	431.333		0	Fig3B
ctrl	wt	2972	444	431.333		0	Fig3B
ctrl	wt	2972	417	405.333		0	Fig3B
ctrl	wt	2972	396	405.333		0	Fig3B
ctrl	wt	2972	403	405.333		0	Fig3B
ctrl	wt	2972	317	400.667		0	Fig3B
ctrl	wt	2972	533	400.667		0	Fig3B
ctrl	wt	2972	352	400.667		0	Fig3B
ctrl	wt	2972	316	339.667		0	Fig3B
ctrl	wt	2972	379	339.667		0	Fig3B
ctrl	wt	2972	324	339.667		0	Fig3B
ctrl	wt	2972	219	241		0	Fig3B
ctrl	wt	2972	209	241		0	Fig3B
ctrl	wt	2972	295	241		0	Fig3B
ctrl	wt	2972	157	213.333		0	Fig3B
ctrl	wt	2972	229	213.333		0	Fig3B
ctrl	wt	2972	254	213.333		0	Fig3B
ctrl	wt	2972	145	143.667		0	Fig3B
ctrl	wt	2972	149	143.667		0	Fig3B
ctrl	wt	2972	137	143.667		0	Fig3B
ctrl	wt	2972	155	143.333		0	Fig3B
ctrl	wt	2972	129	143.333		0	Fig3B
ctrl	wt	2972	146	143.333		0	Fig3B
ctrl	wt	2972	111	122.667		0	Fig3B
ctrl	wt	2972	129	122.667		0	Fig3B
ctrl	wt	2972	128	122.667		0	Fig3B
ctrl	wt	2972	125	139.333		0	Fig3B
ctrl	wt	2972	126	139.333		0	Fig3B
ctrl	wt	2972	167	139.333		0	Fig3B
ctrl	wt	2972	61	58.6667		0	Fig3B
ctrl	wt	2972	82	58.6667		0	Fig3B
ctrl	wt	2972	33	58.6667		0	Fig3B
ctrl	wt	2972	32	90.6667		0	Fig3B
ctrl	wt	2972	118	90.6667		0	Fig3B
ctrl	wt	2972	122	90.6667		0	Fig3B
ctrl	wt	2972	185	181		0	Fig3B
ctrl	wt	2972	150	181		0	Fig3B
ctrl	wt	2972	208	181		0	Fig3B
ctrl	wt	2972	130	171.667		0	Fig3B
ctrl	wt	2972	188	171.667		0	Fig3B
ctrl	wt	2972	197	171.667		0	Fig3B
ctrl	wt	2972	161	186		0	Fig3B
ctrl	wt	2972	196	186		0	Fig3B
ctrl	wt	2972	201	186		0	Fig3B
ctrl	wt	2972	197	187		0	Fig3B
ctrl	wt	2972	165	187		0	Fig3B
ctrl	wt	2972	199	187		0	Fig3B
ctrl	wt	2972	147	200		0	Fig3B
ctrl	wt	2972	281	200		0	Fig3B
ctrl	wt	2972	172	200		0	Fig3B
ctrl	wt	2972	164	220.333		0	Fig3B
ctrl	wt	2972	266	220.333		0	Fig3B
ctrl	wt	2972	231	220.333		0	Fig3B
ctrl	wt	2972	178	175		0	Fig3B
ctrl	wt	2972	114	175		0	Fig3B
ctrl	wt	2972	233	175		0	Fig3B
ctrl	wt	2972	3	6.66667		0	Fig3B
ctrl	wt	2972	9	6.66667		0	Fig3B
ctrl	wt	2972	8	6.66667		0	Fig3B
ctrl	wt	2972	545	442.333		0	Fig3B
ctrl	wt	2972	338	442.333		0	Fig3B
ctrl	wt	2972	444	442.333		0	Fig3B
ctrl	wt	2972	390	409.333		0	Fig3B
ctrl	wt	2972	488	409.333		0	Fig3B
ctrl	wt	2972	350	409.333		0	Fig3B
ctrl	wt	2972	211	225		0	Fig3B
ctrl	wt	2972	222	225		0	Fig3B
ctrl	wt	2972	224	225		0	Fig3B
ctrl	wt	2972	248	225		0	Fig3B
ctrl	wt	2972	220	225		0	Fig3B
ctrl	wt	2972	NA	225		0	Fig3B
ctrl	wt	2972	221	325.833		0	Fig3B
ctrl	wt	2972	270	325.833		0	Fig3B
ctrl	wt	2972	277	325.833		0	Fig3B
ctrl	wt	2972	318	325.833		0	Fig3B
ctrl	wt	2972	510	325.833		0	Fig3B
ctrl	wt	2972	359	325.833		0	Fig3B
ctrl	wt	2972	200	195.333		0	Fig3B
ctrl	wt	2972	207	195.333		0	Fig3B
ctrl	wt	2972	179	195.333		0	Fig3B
ctrl	wt	2972	411	395		0	Fig3B
ctrl	wt	2972	401	395		0	Fig3B
ctrl	wt	2972	373	395		0	Fig3B
ctrl	wt	2972	223	231.333		0	Fig3B
spike_2972Var	wt	2972	802	231.333		2160	Fig3B
spike_2972Var	wt	2972	633	231.333		1080	Fig3B
spike_2972Var	wt	2972	282	231.333		540	Fig3B
spike_2972Var	wt	2972	218	231.333		270	Fig3B
spike_2972Var	wt	2972	206	231.333		135	Fig3B
spike_2972Var	wt	2972	197	231.333		67.5	Fig3B
ctrl	wt	2972	241	231.333		0	Fig3B
spike_2972Var	wt	2972	752	231.333		2160	Fig3B
spike_2972Var	wt	2972	514	231.333		1080	Fig3B
spike_2972Var	wt	2972	269	231.333		540	Fig3B
spike_2972Var	wt	2972	254	231.333		270	Fig3B
spike_2972Var	wt	2972	262	231.333		135	Fig3B
spike_2972Var	wt	2972	250	231.333		67.5	Fig3B
ctrl	wt	2972	230	231.333		0	Fig3B
spike_2972Var	wt	2972	520	231.333		2160	Fig3B
spike_2972Var	wt	2972	745	231.333		1080	Fig3B
spike_2972Var	wt	2972	303	231.333		540	Fig3B
spike_2972Var	wt	2972	NA	231.333		270	Fig3B
spike_2972Var	wt	2972	NA	231.333		135	Fig3B
spike_2972Var	wt	2972	255	231.333		67.5	Fig3B
ctrl	wt	2972	56	45.3333		0	Fig3B
spike_2972Var	wt	2972	36	45.3333		275	Fig3B
spike_2972Var	wt	2972	68	45.3333		275	Fig3B
spike_2972Var	wt	2972	19	45.3333		275	Fig3B
ctrl	wt	2972	38	45.3333		0	Fig3B
ctrl	wt	2972	42	45.3333		0	Fig3B
spike_2972Var	wt	2972	36	45.3333		962.5	Fig3B
spike_2972Var	wt	2972	35	45.3333		962.5	Fig3B
spike_2972Var	wt	2972	53	45.3333		962.5	Fig3B
spike_2972Var	wt	2972	131	45.3333		1650	Fig3B
spike_2972Var	wt	2972	74	45.3333		1650	Fig3B
spike_2972Var	wt	2972	143	45.3333		1650	Fig3B
ctrl	wt	2972	25	73		0	Fig3B
spike_2972Var	wt	2972	104	73		171.875	Fig3B
spike_2972Var	wt	2972	92	73		171.875	Fig3B
spike_2972Var	wt	2972	53	73		171.875	Fig3B
spike_2972Var	wt	2972	135	73		515.625	Fig3B
spike_2972Var	wt	2972	140	73		515.625	Fig3B
ctrl	wt	2972	131	73		0	Fig3B
spike_2972Var	wt	2972	98	73		515.625	Fig3B
spike_2972Var	wt	2972	65	73		859.375	Fig3B
spike_2972Var	wt	2972	69	73		859.375	Fig3B
spike_2972Var	wt	2972	129	73		859.375	Fig3B
spike_2972Var	wt	2972	115	73		1203.12	Fig3B
ctrl	wt	2972	63	73		0	Fig3B
spike_2972Var	wt	2972	87	73		1203.12	Fig3B
spike_2972Var	wt	2972	161	73		1203.12	Fig3B
spike_2972Var	wt	2972	114	73		1546.88	Fig3B
spike_2972Var	wt	2972	90	73		1546.88	Fig3B
spike_2972Var	wt	2972	157	73		1546.88	Fig3B
ctrl	wt	2972	266	204		0	Fig3B
ctrl	wt	2972	166	204		0	Fig3B
ctrl	wt	2972	180	204		0	Fig3B
ctrl	wt	2972	110	113.667		0	Fig3B
ctrl	wt	2972	122	145.667		0	Fig3B
ctrl	wt	2972	159	148		0	Fig3B
ctrl	wt	2972	147	113.667		0	Fig3B
ctrl	wt	2972	121	145.667		0	Fig3B
ctrl	wt	2972	138	148		0	Fig3B
ctrl	wt	2972	84	113.667		0	Fig3B
ctrl	wt	2972	194	145.667		0	Fig3B
ctrl	wt	2972	147	148		0	Fig3B
ctrl	wt	2972	251	309.667		0	Fig3B
ctrl	wt	2972	311	309.667		0	Fig3B
ctrl	wt	2972	367	309.667		0	Fig3B
ctrl	wt	2972	404	397.667		0	Fig3B
ctrl	wt	2972	380	397.667		0	Fig3B
ctrl	wt	2972	409	397.667		0	Fig3B
spike_2972Var	wt	2972	351	397.667		945	Fig3B
spike_2972Var	wt	2972	354	397.667		135	Fig3B
spike_2972Var	wt	2972	363	397.667		135	Fig3B
spike_2972Var	wt	2972	367	397.667		945	Fig3B
spike_2972Var	wt	2972	368	397.667		1755	Fig3B
spike_2972Var	wt	2972	402	397.667		540	Fig3B
spike_2972Var	wt	2972	406	397.667		540	Fig3B
spike_2972Var	wt	2972	426	397.667		1350	Fig3B
spike_2972Var	wt	2972	428	397.667		945	Fig3B
spike_2972Var	wt	2972	431	397.667		1350	Fig3B
spike_2972Var	wt	2972	456	397.667		540	Fig3B
spike_2972Var	wt	2972	519	397.667		2160	Fig3B
spike_2972Var	wt	2972	466	397.667		1755	Fig3B
spike_2972Var	wt	2972	496	397.667		1755	Fig3B
spike_2972Var	wt	2972	501	397.667		2160	Fig3B
spike_2972Var	wt	2972	464	397.667		1350	Fig3B
spike_2972Var	wt	2972	561	397.667		2160	Fig3B
spike_2972Var	wt	2972	NA	397.667		135	Fig3B
ctrl	wt	2972	274	240		0	Fig3B
ctrl	wt	2972	243	240		0	Fig3B
ctrl	wt	2972	203	240		0	Fig3B
ctrl	wt	2972	345	326.333		0	Fig3B
ctrl	wt	2972	298	326.333		0	Fig3B
ctrl	wt	2972	336	326.333		0	Fig3B
ctrl	wt	2972	98	132		0	Fig3B
ctrl	wt	2972	156	132		0	Fig3B
ctrl	wt	2972	142	132		0	Fig3B
ctrl	wt	2972	104	108		0	Fig3B
ctrl	wt	2972	98	108		0	Fig3B
ctrl	wt	2972	122	108		0	Fig3B
ctrl	wt	2972	98	94		0	Fig3B
ctrl	wt	2972	72	94		0	Fig3B
ctrl	wt	2972	112	94		0	Fig3B
ctrl	wt	2972	245	247		0	Fig3B
ctrl	wt	2972	210	247		0	Fig3B
ctrl	wt	2972	286	247		0	Fig3B
ctrl	wt	2972	246	259		0	Fig3B
ctrl	wt	2972	263	259		0	Fig3B
ctrl	wt	2972	268	259		0	Fig3B
ctrl	wt	2972	146	158.333		0	Fig3B
ctrl	wt	2972	167	158.333		0	Fig3B
ctrl	wt	2972	162	158.333		0	Fig3B
ctrl	wt	2972	326	324.333		0	Fig3B
ctrl	wt	2972	330	324.333		0	Fig3B
ctrl	wt	2972	317	324.333		0	Fig3B
ctrl	wt	2972	215	207.333		0	Fig3B
ctrl	wt	2972	206	207.333		0	Fig3B
ctrl	wt	2972	201	207.333		0	Fig3B
ctrl	wt	2972	245	232.333		0	Fig3B
ctrl	wt	2972	231	232.333		0	Fig3B
ctrl	wt	2972	221	232.333		0	Fig3B
ctrl	wt	2972	451	423.667		0	Fig3B
ctrl	wt	2972	402	423.667		0	Fig3B
ctrl	wt	2972	418	423.667		0	Fig3B
ctrl	wt	2972	396	336.667		0	Fig3B
ctrl	wt	2972	300	336.667		0	Fig3B
ctrl	wt	2972	314	336.667		0	Fig3B
ctrl	wt	2972	240	266.667		0	Fig3B
ctrl	wt	2972	276	266.667		0	Fig3B
ctrl	wt	2972	284	266.667		0	Fig3B
ctrl	wt	2972	126	281		0	Fig3B
ctrl	wt	2972	382	281		0	Fig3B
ctrl	wt	2972	335	281		0	Fig3B
ctrl	wt	2972	120	261.333		0	Fig3B
ctrl	wt	2972	294	261.333		0	Fig3B
ctrl	wt	2972	370	261.333		0	Fig3B
ctrl	wt	2972	243	266.667		0	Fig3B
ctrl	wt	2972	182	266.667		0	Fig3B
ctrl	wt	2972	375	266.667		0	Fig3B
ctrl	wt	2972	385	380		0	Fig3B
ctrl	wt	2972	367	380		0	Fig3B
ctrl	wt	2972	388	380		0	Fig3B
ctrl	wt	2972	333	310.667		0	Fig3B
ctrl	wt	2972	289	310.667		0	Fig3B
ctrl	wt	2972	310	310.667		0	Fig3B
ctrl	wt	2972	385	380		0	Fig3B
ctrl	wt	2972	367	380		0	Fig3B
ctrl	wt	2972	388	380		0	Fig3B
ctrl	wt	2972	346	322.333		0	Fig3B
ctrl	wt	2972	293	322.333		0	Fig3B
ctrl	wt	2972	328	322.333		0	Fig3B
ctrl	wt	2972	464	431.333		0	Fig3B
ctrl	wt	2972	386	431.333		0	Fig3B
ctrl	wt	2972	444	431.333		0	Fig3B
ctrl	wt	2972	417	405.333		0	Fig3B
ctrl	wt	2972	396	405.333		0	Fig3B
ctrl	wt	2972	403	405.333		0	Fig3B
ctrl	wt	2972	317	400.667		0	Fig3B
ctrl	wt	2972	533	400.667		0	Fig3B
ctrl	wt	2972	352	400.667		0	Fig3B
ctrl	wt	2972	316	339.667		0	Fig3B
ctrl	wt	2972	379	339.667		0	Fig3B
ctrl	wt	2972	324	339.667		0	Fig3B
ctrl	wt	2972	219	241		0	Fig3B
ctrl	wt	2972	209	241		0	Fig3B
ctrl	wt	2972	295	241		0	Fig3B
ctrl	wt	2972	157	213.333		0	Fig3B
ctrl	wt	2972	229	213.333		0	Fig3B
ctrl	wt	2972	254	213.333		0	Fig3B
ctrl	wt	2972	145	143.667		0	Fig3B
ctrl	wt	2972	149	143.667		0	Fig3B
ctrl	wt	2972	137	143.667		0	Fig3B
ctrl	wt	2972	155	143.333		0	Fig3B
ctrl	wt	2972	129	143.333		0	Fig3B
ctrl	wt	2972	146	143.333		0	Fig3B
ctrl	wt	2972	111	122.667		0	Fig3B
ctrl	wt	2972	129	122.667		0	Fig3B
ctrl	wt	2972	128	122.667		0	Fig3B
ctrl	wt	2972	125	139.333		0	Fig3B
ctrl	wt	2972	126	139.333		0	Fig3B
ctrl	wt	2972	167	139.333		0	Fig3B
ctrl	wt	2972	61	58.6667		0	Fig3B
ctrl	wt	2972	82	58.6667		0	Fig3B
ctrl	wt	2972	33	58.6667		0	Fig3B
ctrl	wt	2972	32	90.6667		0	Fig3B
ctrl	wt	2972	118	90.6667		0	Fig3B
ctrl	wt	2972	122	90.6667		0	Fig3B
ctrl	wt	2972	185	181		0	Fig3B
ctrl	wt	2972	150	181		0	Fig3B
ctrl	wt	2972	208	181		0	Fig3B
ctrl	wt	2972	130	171.667		0	Fig3B
ctrl	wt	2972	188	171.667		0	Fig3B
ctrl	wt	2972	197	171.667		0	Fig3B
ctrl	wt	2972	161	186		0	Fig3B
ctrl	wt	2972	196	186		0	Fig3B
ctrl	wt	2972	201	186		0	Fig3B
ctrl	wt	2972	197	187		0	Fig3B
ctrl	wt	2972	165	187		0	Fig3B
ctrl	wt	2972	199	187		0	Fig3B
ctrl	wt	2972	147	200		0	Fig3B
ctrl	wt	2972	281	200		0	Fig3B
ctrl	wt	2972	172	200		0	Fig3B
ctrl	wt	2972	164	220.333		0	Fig3B
ctrl	wt	2972	266	220.333		0	Fig3B
ctrl	wt	2972	231	220.333		0	Fig3B
ctrl	wt	2972	178	175		0	Fig3B
ctrl	wt	2972	114	175		0	Fig3B
ctrl	wt	2972	233	175		0	Fig3B
ctrl	wt	2972	3	6.66667		0	Fig3B
ctrl	wt	2972	9	6.66667		0	Fig3B
ctrl	wt	2972	8	6.66667		0	Fig3B
ctrl	wt	2972	545	442.333		0	Fig3B
ctrl	wt	2972	338	442.333		0	Fig3B
ctrl	wt	2972	444	442.333		0	Fig3B
ctrl	wt	2972	390	409.333		0	Fig3B
ctrl	wt	2972	488	409.333		0	Fig3B
ctrl	wt	2972	350	409.333		0	Fig3B
ctrl	wt	2972	211	225		0	Fig3B
ctrl	wt	2972	222	225		0	Fig3B
ctrl	wt	2972	224	225		0	Fig3B
ctrl	wt	2972	248	225		0	Fig3B
ctrl	wt	2972	220	225		0	Fig3B
ctrl	wt	2972	NA	225		0	Fig3B
ctrl	wt	2972	221	325.833		0	Fig3B
ctrl	wt	2972	270	325.833		0	Fig3B
ctrl	wt	2972	277	325.833		0	Fig3B
ctrl	wt	2972	318	325.833		0	Fig3B
ctrl	wt	2972	510	325.833		0	Fig3B
ctrl	wt	2972	359	325.833		0	Fig3B
ctrl	wt	2972	200	195.333		0	Fig3B
ctrl	wt	2972	207	195.333		0	Fig3B
ctrl	wt	2972	179	195.333		0	Fig3B
ctrl	wt	2972	411	395		0	Fig3B
ctrl	wt	2972	401	395		0	Fig3B
ctrl	wt	2972	373	395		0	Fig3B
ctrl	wt	2972	223	231.333		0	Fig3B
spike_858Var	wt	2972	366	231.333		72.5	Fig3B
spike_858Var	wt	2972	NA	231.333		72.5	Fig3B
spike_858Var	wt	2972	334	231.333		72.5	Fig3B
spike_858Var	wt	2972	407	231.333		145	Fig3B
spike_858Var	wt	2972	NA	231.333		145	Fig3B
spike_858Var	wt	2972	390	231.333		145	Fig3B
ctrl	wt	2972	241	231.333		0	Fig3B
spike_858Var	wt	2972	184	397.667		135	Fig3B
spike_858Var	wt	2972	374	397.667		135	Fig3B
spike_858Var	wt	2972	395	397.667		135	Fig3B
spike_858Var	wt	2972	73	73		112.5	Fig3B
spike_858Var	wt	2972	57	73		112.5	Fig3B
spike_858Var	wt	2972	123	73		112.5	Fig3B
ctrl	wt	2972	230	231.333		0	Fig3B
spike_858Var	wt	2972	333	231.333		290	Fig3B
spike_858Var	wt	2972	549	231.333		290	Fig3B
spike_858Var	wt	2972	429	231.333		290	Fig3B
ctrl	wt	2972	56	45.3333		0	Fig3B
ctrl	wt	2972	38	45.3333		0	Fig3B
ctrl	wt	2972	42	45.3333		0	Fig3B
ctrl	wt	2972	25	73		0	Fig3B
spike_858Var	wt	2972	106	73		337.5	Fig3B
spike_858Var	wt	2972	120	73		337.5	Fig3B
spike_858Var	wt	2972	97	73		337.5	Fig3B
ctrl	wt	2972	131	73		0	Fig3B
spike_858Var	wt	2972	497	231.333		580	Fig3B
spike_858Var	wt	2972	567	231.333		580	Fig3B
spike_858Var	wt	2972	667	231.333		580	Fig3B
spike_858Var	wt	2972	543	397.667		540	Fig3B
ctrl	wt	2972	63	73		0	Fig3B
spike_858Var	wt	2972	NA	397.667		540	Fig3B
spike_858Var	wt	2972	380	397.667		540	Fig3B
spike_858Var	wt	2972	65	73		562.5	Fig3B
spike_858Var	wt	2972	141	73		562.5	Fig3B
spike_858Var	wt	2972	100	73		562.5	Fig3B
ctrl	wt	2972	266	204		0	Fig3B
ctrl	wt	2972	166	204		0	Fig3B
ctrl	wt	2972	180	204		0	Fig3B
ctrl	wt	2972	110	113.667		0	Fig3B
ctrl	wt	2972	122	145.667		0	Fig3B
ctrl	wt	2972	159	148		0	Fig3B
ctrl	wt	2972	147	113.667		0	Fig3B
ctrl	wt	2972	121	145.667		0	Fig3B
ctrl	wt	2972	138	148		0	Fig3B
ctrl	wt	2972	84	113.667		0	Fig3B
ctrl	wt	2972	194	145.667		0	Fig3B
ctrl	wt	2972	147	148		0	Fig3B
ctrl	wt	2972	251	309.667		0	Fig3B
spike_858Var	wt	2972	338	397.667		945	Fig3B
spike_858Var	wt	2972	351	397.667		945	Fig3B
ctrl	wt	2972	311	309.667		0	Fig3B
spike_858Var	wt	2972	332	397.667		945	Fig3B
spike_858Var	wt	2972	482	231.333		1160	Fig3B
spike_858Var	wt	2972	416	231.333		1160	Fig3B
spike_858Var	wt	2972	479	231.333		1160	Fig3B
spike_858Var	wt	2972	56	73		787.5	Fig3B
ctrl	wt	2972	367	309.667		0	Fig3B
spike_858Var	wt	2972	80	73		787.5	Fig3B
spike_858Var	wt	2972	53	73		787.5	Fig3B
ctrl	wt	2972	404	397.667		0	Fig3B
ctrl	wt	2972	380	397.667		0	Fig3B
ctrl	wt	2972	409	397.667		0	Fig3B
spike_858Var	wt	2972	348	397.667		1350	Fig3B
spike_858Var	wt	2972	281	397.667		1350	Fig3B
spike_858Var	wt	2972	NA	397.667		1350	Fig3B
spike_858Var	wt	2972	70	73		1012.5	Fig3B
spike_858Var	wt	2972	26	73		1012.5	Fig3B
spike_858Var	wt	2972	103	73		1012.5	Fig3B
spike_858Var	wt	2972	326	397.667		1755	Fig3B
spike_858Var	wt	2972	367	397.667		1755	Fig3B
spike_858Var	wt	2972	340	397.667		1755	Fig3B
spike_858Var	wt	2972	471	231.333		2320	Fig3B
spike_858Var	wt	2972	508	231.333		2320	Fig3B
spike_858Var	wt	2972	685	231.333		2320	Fig3B
spike_858Var	wt	2972	285	397.667		2160	Fig3B
spike_858Var	wt	2972	289	397.667		2160	Fig3B
spike_858Var	wt	2972	342	397.667		2160	Fig3B
ctrl	wt	2972	274	240		0	Fig3B
ctrl	wt	2972	243	240		0	Fig3B
ctrl	wt	2972	203	240		0	Fig3B
ctrl	wt	2972	345	326.333		0	Fig3B
ctrl	wt	2972	298	326.333		0	Fig3B
ctrl	wt	2972	336	326.333		0	Fig3B
ctrl	wt	2972	98	132		0	Fig3B
ctrl	wt	2972	156	132		0	Fig3B
ctrl	wt	2972	142	132		0	Fig3B
ctrl	wt	2972	104	108		0	Fig3B
ctrl	wt	2972	98	108		0	Fig3B
ctrl	wt	2972	122	108		0	Fig3B
ctrl	wt	2972	98	94		0	Fig3B
ctrl	wt	2972	72	94		0	Fig3B
ctrl	wt	2972	112	94		0	Fig3B
ctrl	wt	2972	245	247		0	Fig3B
ctrl	wt	2972	210	247		0	Fig3B
ctrl	wt	2972	286	247		0	Fig3B
ctrl	wt	2972	246	259		0	Fig3B
ctrl	wt	2972	263	259		0	Fig3B
ctrl	wt	2972	268	259		0	Fig3B
ctrl	wt	2972	146	158.333		0	Fig3B
ctrl	wt	2972	167	158.333		0	Fig3B
ctrl	wt	2972	162	158.333		0	Fig3B
ctrl	wt	2972	326	324.333		0	Fig3B
ctrl	wt	2972	330	324.333		0	Fig3B
ctrl	wt	2972	317	324.333		0	Fig3B
ctrl	wt	2972	215	207.333		0	Fig3B
ctrl	wt	2972	206	207.333		0	Fig3B
ctrl	wt	2972	201	207.333		0	Fig3B
ctrl	wt	2972	245	232.333		0	Fig3B
ctrl	wt	2972	231	232.333		0	Fig3B
ctrl	wt	2972	221	232.333		0	Fig3B
ctrl	wt	2972	451	423.667		0	Fig3B
ctrl	wt	2972	402	423.667		0	Fig3B
ctrl	wt	2972	418	423.667		0	Fig3B
ctrl	wt	858	471	451		0	Fig3C
spike_2972Var	wt	858	462	451		2160	Fig3C
spike_2972Var	wt	858	632	451		1080	Fig3C
spike_2972Var	wt	858	527	451		540	Fig3C
spike_2972Var	wt	858	498	451		270	Fig3C
spike_2972Var	wt	858	252	451		135	Fig3C
spike_2972Var	wt	858	532	451		67.5	Fig3C
ctrl	wt	858	401	451		0	Fig3C
spike_2972Var	wt	858	542	451		2160	Fig3C
spike_2972Var	wt	858	477	451		1080	Fig3C
spike_2972Var	wt	858	441	451		540	Fig3C
spike_2972Var	wt	858	501	451		270	Fig3C
spike_2972Var	wt	858	496	451		135	Fig3C
spike_2972Var	wt	858	570	451		67.5	Fig3C
ctrl	wt	858	481	451		0	Fig3C
spike_2972Var	wt	858	851	451		2160	Fig3C
spike_2972Var	wt	858	659	451		1080	Fig3C
spike_2972Var	wt	858	561	451		540	Fig3C
spike_2972Var	wt	858	504	451		270	Fig3C
spike_2972Var	wt	858	NA	451		135	Fig3C
spike_2972Var	wt	858	520	451		67.5	Fig3C
ctrl	wt	858	137	104.333		0	Fig3C
ctrl	wt	858	102	104.333		0	Fig3C
ctrl	wt	858	74	104.333		0	Fig3C
spike_2972Var	wt	858	228	104.333		1546.88	Fig3C
spike_2972Var	wt	858	111	104.333		1203.12	Fig3C
spike_2972Var	wt	858	75	104.333		859.375	Fig3C
spike_2972Var	wt	858	84	104.333		515.625	Fig3C
spike_2972Var	wt	858	233	104.333		171.875	Fig3C
spike_2972Var	wt	858	146	104.333		1546.88	Fig3C
spike_2972Var	wt	858	163	104.333		1203.12	Fig3C
spike_2972Var	wt	858	92	104.333		859.375	Fig3C
spike_2972Var	wt	858	59	104.333		515.625	Fig3C
spike_2972Var	wt	858	273	104.333		171.875	Fig3C
spike_2972Var	wt	858	162	104.333		1546.88	Fig3C
spike_2972Var	wt	858	136	104.333		1203.12	Fig3C
spike_2972Var	wt	858	80	104.333		859.375	Fig3C
spike_2972Var	wt	858	69	104.333		515.625	Fig3C
spike_2972Var	wt	858	28	104.333		171.875	Fig3C
ctrl	wt	858	269	341		0	Fig3C
ctrl	wt	858	300	341		0	Fig3C
ctrl	wt	858	454	341		0	Fig3C
ctrl	wt	858	286	293.333		0	Fig3C
ctrl	wt	858	257	293.333		0	Fig3C
ctrl	wt	858	337	293.333		0	Fig3C
spike_2972Var	wt	858	373	293.333		2160	Fig3C
spike_2972Var	wt	858	NA	293.333		2160	Fig3C
spike_2972Var	wt	858	328	293.333		2160	Fig3C
spike_2972Var	wt	858	226	293.333		1755	Fig3C
spike_2972Var	wt	858	264	293.333		1755	Fig3C
spike_2972Var	wt	858	366	293.333		1755	Fig3C
spike_2972Var	wt	858	92	293.333		1350	Fig3C
spike_2972Var	wt	858	340	293.333		1350	Fig3C
spike_2972Var	wt	858	318	293.333		1350	Fig3C
spike_2972Var	wt	858	77	293.333		945	Fig3C
spike_2972Var	wt	858	222	293.333		945	Fig3C
spike_2972Var	wt	858	252	293.333		945	Fig3C
spike_2972Var	wt	858	135	293.333		540	Fig3C
spike_2972Var	wt	858	317	293.333		540	Fig3C
spike_2972Var	wt	858	170	293.333		540	Fig3C
spike_2972Var	wt	858	89	293.333		135	Fig3C
spike_2972Var	wt	858	378	293.333		135	Fig3C
spike_2972Var	wt	858	119	293.333		135	Fig3C
ctrl	wt	858	471	451		0	Fig3C
spike_858Var	wt	858	623	451		2320	Fig3C
spike_858Var	wt	858	566	451		1160	Fig3C
spike_858Var	wt	858	521	451		580	Fig3C
spike_858Var	wt	858	528	451		290	Fig3C
spike_858Var	wt	858	445	451		145	Fig3C
spike_858Var	wt	858	497	451		72.5	Fig3C
ctrl	wt	858	401	451		0	Fig3C
spike_858Var	wt	858	595	451		2320	Fig3C
spike_858Var	wt	858	652	451		1160	Fig3C
spike_858Var	wt	858	477	451		580	Fig3C
spike_858Var	wt	858	436	451		290	Fig3C
spike_858Var	wt	858	506	451		145	Fig3C
spike_858Var	wt	858	496	451		72.5	Fig3C
ctrl	wt	858	481	451		0	Fig3C
spike_858Var	wt	858	709	451		2320	Fig3C
spike_858Var	wt	858	740	451		1160	Fig3C
spike_858Var	wt	858	497	451		580	Fig3C
spike_858Var	wt	858	432	451		290	Fig3C
spike_858Var	wt	858	475	451		145	Fig3C
spike_858Var	wt	858	517	451		72.5	Fig3C
ctrl	wt	858	137	104.333		0	Fig3C
ctrl	wt	858	102	104.333		0	Fig3C
ctrl	wt	858	74	104.333		0	Fig3C
spike_858Var	wt	858	210	104.333		1012.5	Fig3C
spike_858Var	wt	858	98	104.333		787.5	Fig3C
spike_858Var	wt	858	97	104.333		562.5	Fig3C
spike_858Var	wt	858	61	104.333		337.5	Fig3C
spike_858Var	wt	858	89	104.333		112.5	Fig3C
spike_858Var	wt	858	192	104.333		1012.5	Fig3C
spike_858Var	wt	858	214	104.333		787.5	Fig3C
spike_858Var	wt	858	75	104.333		562.5	Fig3C
spike_858Var	wt	858	51	104.333		337.5	Fig3C
spike_858Var	wt	858	126	104.333		112.5	Fig3C
spike_858Var	wt	858	233	104.333		1012.5	Fig3C
spike_858Var	wt	858	233	104.333		787.5	Fig3C
spike_858Var	wt	858	72	104.333		562.5	Fig3C
spike_858Var	wt	858	125	104.333		337.5	Fig3C
spike_858Var	wt	858	17	104.333		112.5	Fig3C
ctrl	wt	858	269	341		0	Fig3C
ctrl	wt	858	300	341		0	Fig3C
ctrl	wt	858	454	341		0	Fig3C
ctrl	wt	858	286	293.333		0	Fig3C
ctrl	wt	858	257	293.333		0	Fig3C
ctrl	wt	858	337	293.333		0	Fig3C
spike_858Var	wt	858	630	293.333		2160	Fig3C
spike_858Var	wt	858	571	293.333		2160	Fig3C
spike_858Var	wt	858	409	293.333		2160	Fig3C
spike_858Var	wt	858	411	293.333		1755	Fig3C
spike_858Var	wt	858	398	293.333		1755	Fig3C
spike_858Var	wt	858	377	293.333		1755	Fig3C
spike_858Var	wt	858	NA	293.333		1350	Fig3C
spike_858Var	wt	858	NA	293.333		1350	Fig3C
spike_858Var	wt	858	NA	293.333		1350	Fig3C
spike_858Var	wt	858	54	293.333		945	Fig3C
spike_858Var	wt	858	240	293.333		945	Fig3C
spike_858Var	wt	858	61	293.333		945	Fig3C
spike_858Var	wt	858	259	293.333		540	Fig3C
spike_858Var	wt	858	113	293.333		540	Fig3C
spike_858Var	wt	858	73	293.333		540	Fig3C
spike_858Var	wt	858	146	293.333		135	Fig3C
spike_858Var	wt	858	144	293.333		135	Fig3C
spike_858Var	wt	858	NA	293.333		135	Fig3C

## Sheet: SFig1
	date	lysate	phage	treatment	primerset	ct	titer	dnacon
1	20230224	p-02-wt-230220-01	2972	dnasebuff	2972gDNA	12.682	#N/A	0.137329
2	20230224	p-02-wt-230220-01	2972	dnasebuff	2972gDNA	12.651	#N/A	0.14041
3	20230224	p-02-wt-230220-01	2972	dnasebuff	2972gDNA	12.679	#N/A	0.137624
4	20230224	p-02-wt-230220-02	2972	dnasebuff	2972gDNA	13.578	#N/A	0.072316
5	20230224	p-02-wt-230220-02	2972	dnasebuff	2972gDNA	13.494	#N/A	0.0767974
6	20230224	p-02-wt-230220-02	2972	dnasebuff	2972gDNA	13.436	#N/A	0.0800527
7	20230224	p-02-wt-230220-03	2972	dnasebuff	2972gDNA	13.331	#N/A	0.0863011
8	20230224	p-02-wt-230220-03	2972	dnasebuff	2972gDNA	12.59	#N/A	0.146677
9	20230224	p-02-wt-230220-03	2972	dnasebuff	2972gDNA	12.604	#N/A	0.145214
10	20230224	p-02-wt-230220-01	2972	dnasebuff	DGCC7710	22.064	#N/A	0.00844631
11	20230224	p-02-wt-230220-01	2972	dnasebuff	DGCC7710	22.935	#N/A	0.00443017
12	20230224	p-02-wt-230220-01	2972	dnasebuff	DGCC7710	22.178	#N/A	0.00776224
13	20230224	p-02-wt-230220-02	2972	dnasebuff	DGCC7710	22.654	#N/A	0.00545548
14	20230224	p-02-wt-230220-02	2972	dnasebuff	DGCC7710	22.377	#N/A	0.00669821
15	20230224	p-02-wt-230220-02	2972	dnasebuff	DGCC7710	22.314	#N/A	0.00701825
16	20230224	p-02-wt-230220-03	2972	dnasebuff	DGCC7710	21.392	#N/A	0.0138958
17	20230224	p-02-wt-230220-03	2972	dnasebuff	DGCC7710	21.373	#N/A	0.0140928
18	20230224	p-02-wt-230220-03	2972	dnasebuff	DGCC7710	21.381	#N/A	0.0140095
19	20230224	p-02-wt-230220-01	2972	dnase	2972gDNA	19.774	#N/A	0.000857357
20	20230224	p-02-wt-230220-01	2972	dnase	2972gDNA	19.719	#N/A	0.000891783
21	20230224	p-02-wt-230220-01	2972	dnase	2972gDNA	19.644	#N/A	0.000940965
22	20230224	p-02-wt-230220-02	2972	dnase	2972gDNA	19.678	#N/A	0.000918341
23	20230224	p-02-wt-230220-02	2972	dnase	2972gDNA	19.879	#N/A	0.000795283
24	20230224	p-02-wt-230220-02	2972	dnase	2972gDNA	19.423	#N/A	0.00110223
25	20230224	p-02-wt-230220-03	2972	dnase	2972gDNA	18.622	#N/A	0.00195555
26	20230224	p-02-wt-230220-03	2972	dnase	2972gDNA	18.424	#N/A	0.0022533
27	20230224	p-02-wt-230220-03	2972	dnase	2972gDNA	18.53	#N/A	0.00208866
28	20230224	p-02-wt-230220-01	2972	dnase	DGCC7710	30.796	#N/A	1.30956e-05
29	20230224	p-02-wt-230220-01	2972	dnase	DGCC7710	30.692	#N/A	1.41445e-05
30	20230224	p-02-wt-230220-01	2972	dnase	DGCC7710	30.937	#N/A	1.17966e-05
31	20230224	p-02-wt-230220-02	2972	dnase	DGCC7710	30.346	#N/A	1.82773e-05
32	20230224	p-02-wt-230220-02	2972	dnase	DGCC7710	29.993	#N/A	2.37406e-05
33	20230224	p-02-wt-230220-02	2972	dnase	DGCC7710	30.387	#N/A	1.77305e-05
34	20230224	p-02-wt-230220-03	2972	dnase	DGCC7710	27.521	#N/A	0.000148205
35	20230224	p-02-wt-230220-03	2972	dnase	DGCC7710	29.216	#N/A	4.22176e-05
36	20230224	p-02-wt-230220-03	2972	dnase	DGCC7710	27.606	#N/A	0.00013916
37	20230227	p-02-wt-230220-01	2972	untreated	2972gDNA	13.295	#N/A	0.0885538
38	20230227	p-02-wt-230220-01	2972	untreated	2972gDNA	13.027	#N/A	0.10728
39	20230227	p-02-wt-230220-01	2972	untreated	2972gDNA	13.151	#N/A	0.0981681
40	20230227	p-02-wt-230220-02	2972	untreated	2972gDNA	14.519	#N/A	0.0368738
41	20230227	p-02-wt-230220-02	2972	untreated	2972gDNA	14.356	#N/A	0.0414369
42	20230227	p-02-wt-230220-02	2972	untreated	2972gDNA	14.343	#N/A	0.0418243
43	20230227	p-02-wt-230220-03	2972	untreated	2972gDNA	13.63	#N/A	0.0696739
44	20230227	p-02-wt-230220-03	2972	untreated	2972gDNA	13.701	#N/A	0.0662215
45	20230227	p-02-wt-230220-03	2972	untreated	2972gDNA	13.428	#N/A	0.0805124
46	20230227	p-02-wt-230220-01	2972	dnasebuff	2972gDNA	13.022	#N/A	0.107664
47	20230227	p-02-wt-230220-01	2972	dnasebuff	2972gDNA	12.837	#N/A	0.122908
48	20230227	p-02-wt-230220-01	2972	dnasebuff	2972gDNA	12.534	#N/A	0.152676
49	20230227	p-02-wt-230220-02	2972	dnasebuff	2972gDNA	13.632	#N/A	0.0695742
50	20230227	p-02-wt-230220-02	2972	dnasebuff	2972gDNA	13.859	#N/A	0.0591403
51	20230227	p-02-wt-230220-02	2972	dnasebuff	2972gDNA	13.614	#N/A	0.0704764
52	20230227	p-02-wt-230220-03	2972	dnasebuff	2972gDNA	12.587	#N/A	0.146992
53	20230227	p-02-wt-230220-03	2972	dnasebuff	2972gDNA	12.696	#N/A	0.13596
54	20230227	p-02-wt-230220-03	2972	dnasebuff	2972gDNA	12.597	#N/A	0.145944
55	20230227	p-02-wt-230220-01	2972	dnase	2972gDNA	20.073	#N/A	0.000692174
56	20230227	p-02-wt-230220-01	2972	dnase	2972gDNA	19.744	#N/A	0.000875967
57	20230227	p-02-wt-230220-01	2972	dnase	2972gDNA	19.635	#N/A	0.000947046
58	20230227	p-02-wt-230220-02	2972	dnase	2972gDNA	19.004	#N/A	0.00148772
59	20230227	p-02-wt-230220-02	2972	dnase	2972gDNA	19.078	#N/A	0.00141097
60	20230227	p-02-wt-230220-02	2972	dnase	2972gDNA	18.81	#N/A	0.00170934
61	20230227	p-02-wt-230220-03	2972	dnase	2972gDNA	19.402	#N/A	0.00111892
62	20230227	p-02-wt-230220-03	2972	dnase	2972gDNA	19.324	#N/A	0.00118317
63	20230227	p-02-wt-230220-03	2972	dnase	2972gDNA	18.961	#N/A	0.00153422
64	20230227	p-02-wt-230220-01	2972	untreated	DGCC7710	19.832	#N/A	0.0441386
65	20230227	p-02-wt-230220-01	2972	untreated	DGCC7710	19.804	#N/A	0.0450638
66	20230227	p-02-wt-230220-01	2972	untreated	DGCC7710	19.708	#N/A	0.0483856
67	20230227	p-02-wt-230220-02	2972	untreated	DGCC7710	20.249	#N/A	0.0324077
68	20230227	p-02-wt-230220-02	2972	untreated	DGCC7710	20.2	#N/A	0.0336058
69	20230227	p-02-wt-230220-02	2972	untreated	DGCC7710	20.135	#N/A	0.0352637
70	20230227	p-02-wt-230220-03	2972	untreated	DGCC7710	19.789	#N/A	0.0455674
71	20230227	p-02-wt-230220-03	2972	untreated	DGCC7710	19.753	#N/A	0.046799
72	20230227	p-02-wt-230220-03	2972	untreated	DGCC7710	19.447	#N/A	0.0587075
73	20230227	p-02-wt-230220-01	2972	dnasebuff	DGCC7710	21.392	#N/A	0.0138958
74	20230227	p-02-wt-230220-01	2972	dnasebuff	DGCC7710	21.468	#N/A	0.013135
75	20230227	p-02-wt-230220-01	2972	dnasebuff	DGCC7710	21.569	#N/A	0.0121881
76	20230227	p-02-wt-230220-02	2972	dnasebuff	DGCC7710	22.306	#N/A	0.00705997
77	20230227	p-02-wt-230220-02	2972	dnasebuff	DGCC7710	22.368	#N/A	0.00674302
78	20230227	p-02-wt-230220-02	2972	dnasebuff	DGCC7710	22.536	#N/A	0.00595388
79	20230227	p-02-wt-230220-03	2972	dnasebuff	DGCC7710	21.391	#N/A	0.0139061
80	20230227	p-02-wt-230220-03	2972	dnasebuff	DGCC7710	21.374	#N/A	0.0140824
81	20230227	p-02-wt-230220-03	2972	dnasebuff	DGCC7710	21.402	#N/A	0.0137933
82	20230227	p-02-wt-230220-01	2972	dnase	DGCC7710	30.765	#N/A	1.33998e-05
83	20230227	p-02-wt-230220-01	2972	dnase	DGCC7710	30.012	#N/A	2.34088e-05
84	20230227	p-02-wt-230220-01	2972	dnase	DGCC7710	32.162	#N/A	4.76004e-06
85	20230227	p-02-wt-230220-02	2972	dnase	DGCC7710	29.745	#N/A	2.8529e-05
86	20230227	p-02-wt-230220-02	2972	dnase	DGCC7710	31.985	#N/A	5.42701e-06
87	20230227	p-02-wt-230220-02	2972	dnase	DGCC7710	30.745	#N/A	1.35998e-05
88	20230227	p-02-wt-230220-03	2972	dnase	DGCC7710	27.885	#N/A	0.000113174
89	20230227	p-02-wt-230220-03	2972	dnase	DGCC7710	28.154	#N/A	9.27245e-05
90	20230227	p-02-wt-230220-03	2972	dnase	DGCC7710	28.099	#N/A	9.65808e-05
91	20230323	p-02-wt-230309-01	2972	untreated	2972gDNA	12.584	#N/A	0.147308
92	20230323	p-02-wt-230309-01	2972	untreated	2972gDNA	12.607	#N/A	0.144903
93	20230323	p-02-wt-230309-01	2972	untreated	2972gDNA	12.592	#N/A	0.146467
94	20230323	p-02-wt-230313-02	2972	untreated	2972gDNA	10.59	497000000	0.61387
95	20230323	p-02-wt-230313-02	2972	untreated	2972gDNA	10.698	497000000	0.568203
96	20230323	p-02-wt-230313-02	2972	untreated	2972gDNA	10.717	497000000	0.560528
97	20230323	p-02-wt-230313-03	2972	untreated	2972gDNA	10.626	12700000	0.598254
98	20230323	p-02-wt-230313-03	2972	untreated	2972gDNA	10.757	12700000	0.544707
99	20230323	p-02-wt-230313-03	2972	untreated	2972gDNA	10.786	12700000	0.533517
100	20230323	p-02-wt-230313-04	2972	untreated	2972gDNA	10.478	50000000	0.665108
101	20230323	p-02-wt-230313-04	2972	untreated	2972gDNA	10.768	50000000	0.540435
102	20230323	p-02-wt-230313-04	2972	untreated	2972gDNA	10.7	50000000	0.567391
103	20230323	p-02-wt-230313-07	2972	untreated	2972gDNA	9.06	720000000	1.83522
104	20230323	p-02-wt-230313-07	2972	untreated	2972gDNA	9.117	720000000	1.76185
105	20230323	p-02-wt-230313-07	2972	untreated	2972gDNA	9.207	720000000	1.65193
106	20230323	p-02-wt-230313-08	2972	untreated	2972gDNA	8.806	577000000	2.20113
107	20230323	p-02-wt-230313-08	2972	untreated	2972gDNA	9.193	577000000	1.66857
108	20230323	p-02-wt-230313-08	2972	untreated	2972gDNA	8.987	577000000	1.93366
109	20230323	p-04-wt-230302-01	858	untreated	858gDNA	11.855	317000000	0.459094
110	20230323	p-04-wt-230302-01	858	untreated	858gDNA	11.334	317000000	0.637665
111	20230323	p-04-wt-230302-01	858	untreated	858gDNA	11.548	317000000	0.557163
112	20230323	p-04-wt-230302-02	858	untreated	858gDNA	11.504	272000000	0.57284
113	20230323	p-04-wt-230302-02	858	untreated	858gDNA	11.354	272000000	0.629673
114	20230323	p-04-wt-230302-02	858	untreated	858gDNA	11.38	272000000	0.619433
115	20230323	p-04-wt-230302-03	858	untreated	858gDNA	10.75	860000000	0.921592
116	20230323	p-04-wt-230302-03	858	untreated	858gDNA	10.775	860000000	0.907177
117	20230323	p-04-wt-230302-03	858	untreated	858gDNA	10.845	860000000	0.868001
118	20230323	p-04-wt-230302-04	858	untreated	858gDNA	10.416	793000000	1.13767
119	20230323	p-04-wt-230302-04	858	untreated	858gDNA	10.089	793000000	1.39821
120	20230323	p-04-wt-230302-04	858	untreated	858gDNA	10.125	793000000	1.36683
121	20230323	p-04-wt-230302-05	858	untreated	858gDNA	9.027	2190000000	2.73171
122	20230323	p-04-wt-230302-05	858	untreated	858gDNA	8.742	2190000000	3.26957
123	20230323	p-04-wt-230302-05	858	untreated	858gDNA	8.68	2190000000	3.39993
124	20230323	p-04-wt-230302-06	858	untreated	858gDNA	9.515	1900000000	2.00808
125	20230323	p-04-wt-230302-06	858	untreated	858gDNA	8.916	1900000000	2.92978
126	20230323	p-04-wt-230302-06	858	untreated	858gDNA	9.096	1900000000	2.61539
127	20230323	p-02-wt-230309-01	2972	untreated	DGCC7710	21.721	#N/A	0.01089
128	20230323	p-02-wt-230309-01	2972	untreated	DGCC7710	21.749	#N/A	0.0106664
129	20230323	p-02-wt-230309-01	2972	untreated	DGCC7710	21.692	#N/A	0.0111265
130	20230323	p-02-wt-230313-02	2972	untreated	DGCC7710	17.908	497000000	0.183599
131	20230323	p-02-wt-230313-02	2972	untreated	DGCC7710	18.065	497000000	0.163439
132	20230323	p-02-wt-230313-02	2972	untreated	DGCC7710	18.04	497000000	0.166494
133	20230323	p-02-wt-230313-03	2972	untreated	DGCC7710	17.576	12700000	0.234797
134	20230323	p-02-wt-230313-03	2972	untreated	DGCC7710	17.678	12700000	0.217707
135	20230323	p-02-wt-230313-03	2972	untreated	DGCC7710	17.602	12700000	0.230317
136	20230323	p-02-wt-230313-04	2972	untreated	DGCC7710	17.518	50000000	0.245106
137	20230323	p-02-wt-230313-04	2972	untreated	DGCC7710	17.727	50000000	0.209946
138	20230323	p-02-wt-230313-04	2972	untreated	DGCC7710	17.675	50000000	0.218192
139	20230323	p-02-wt-230313-07	2972	untreated	DGCC7710	17.705	720000000	0.213396
140	20230323	p-02-wt-230313-07	2972	untreated	DGCC7710	17.805	720000000	0.198158
141	20230323	p-02-wt-230313-07	2972	untreated	DGCC7710	17.79	720000000	0.200372
142	20230323	p-02-wt-230313-08	2972	untreated	DGCC7710	17.737	577000000	0.208396
143	20230323	p-02-wt-230313-08	2972	untreated	DGCC7710	17.773	577000000	0.202912
144	20230323	p-02-wt-230313-08	2972	untreated	DGCC7710	17.838	577000000	0.193372
145	20230323	p-04-wt-230302-01	858	untreated	DGCC7710	18.165	317000000	0.151768
146	20230323	p-04-wt-230302-01	858	untreated	DGCC7710	18.26	317000000	0.141453
147	20230323	p-04-wt-230302-01	858	untreated	DGCC7710	18.19	317000000	0.148983
148	20230323	p-04-wt-230302-02	858	untreated	DGCC7710	18.001	272000000	0.171375
149	20230323	p-04-wt-230302-02	858	untreated	DGCC7710	18.145	272000000	0.154033
150	20230323	p-04-wt-230302-02	858	untreated	DGCC7710	18.119	272000000	0.157029
151	20230323	p-04-wt-230302-03	858	untreated	DGCC7710	18.184	860000000	0.149647
152	20230323	p-04-wt-230302-03	858	untreated	DGCC7710	18.164	860000000	0.15188
153	20230323	p-04-wt-230302-03	858	untreated	DGCC7710	18.178	860000000	0.150313
154	20230323	p-04-wt-230302-04	858	untreated	DGCC7710	17.929	793000000	0.180765
155	20230323	p-04-wt-230302-04	858	untreated	DGCC7710	18.034	793000000	0.167236
156	20230323	p-04-wt-230302-04	858	untreated	DGCC7710	18.07	793000000	0.162834
157	20230323	p-02-wt-230309-01	2972	dnase	2972gDNA	13.175	#N/A	0.0964961
158	20230323	p-02-wt-230309-01	2972	dnase	2972gDNA	12.926	#N/A	0.115322
159	20230323	p-02-wt-230309-01	2972	dnase	2972gDNA	14.25	#N/A	0.0447032
160	20230323	p-02-wt-230313-02	2972	dnase	2972gDNA	12.439	497000000	0.163418
161	20230323	p-02-wt-230313-02	2972	dnase	2972gDNA	12.14	497000000	0.202417
162	20230323	p-02-wt-230313-02	2972	dnase	2972gDNA	12.469	497000000	0.159947
163	20230323	p-02-wt-230313-03	2972	dnase	2972gDNA	14.93	12700000	0.0274761
164	20230323	p-02-wt-230313-03	2972	dnase	2972gDNA	15.66	12700000	0.0162941
165	20230323	p-02-wt-230313-03	2972	dnase	2972gDNA	15.57	12700000	0.0173783
166	20230323	p-02-wt-230313-04	2972	dnase	2972gDNA	13.666	50000000	0.0679014
167	20230323	p-02-wt-230313-04	2972	dnase	2972gDNA	13.578	50000000	0.072316
168	20230323	p-02-wt-230313-04	2972	dnase	2972gDNA	13.759	50000000	0.0635286
169	20230323	p-02-wt-230313-07	2972	dnase	2972gDNA	9.878	720000000	1.0219
170	20230323	p-02-wt-230313-07	2972	dnase	2972gDNA	9.692	720000000	1.16742
171	20230323	p-02-wt-230313-07	2972	dnase	2972gDNA	9.944	720000000	0.974743
172	20230323	p-02-wt-230313-08	2972	dnase	2972gDNA	9.519	577000000	1.32131
173	20230323	p-02-wt-230313-08	2972	dnase	2972gDNA	9.477	577000000	1.36164
174	20230323	p-02-wt-230313-08	2972	dnase	2972gDNA	9.726	577000000	1.13935
175	20230323	p-04-wt-230302-01	858	dnase	858gDNA	12.718	317000000	0.266405
176	20230323	p-04-wt-230302-01	858	dnase	858gDNA	12.377	317000000	0.330321
177	20230323	p-04-wt-230302-01	858	dnase	858gDNA	12.521	317000000	0.301646
178	20230323	p-04-wt-230302-02	858	dnase	858gDNA	12.253	272000000	0.357188
179	20230323	p-04-wt-230302-02	858	dnase	858gDNA	12.437	272000000	0.318056
180	20230323	p-04-wt-230302-02	858	dnase	858gDNA	11.502	272000000	0.573563
181	20230323	p-04-wt-230302-03	858	dnase	858gDNA	11.192	860000000	0.697403
182	20230323	p-04-wt-230302-03	858	dnase	858gDNA	10.773	860000000	0.908322
183	20230323	p-04-wt-230302-03	858	dnase	858gDNA	10.967	860000000	0.803724
184	20230323	p-04-wt-230302-04	858	dnase	858gDNA	10.743	793000000	0.92567
185	20230323	p-04-wt-230302-04	858	dnase	858gDNA	10.37	793000000	1.17115
186	20230323	p-04-wt-230302-04	858	dnase	858gDNA	10.178	793000000	1.3219
187	20230323	p-04-wt-230302-05	858	dnase	858gDNA	8.728	2190000000	3.29856
188	20230323	p-04-wt-230302-05	858	dnase	858gDNA	8.454	2190000000	3.92073
189	20230323	p-04-wt-230302-05	858	dnase	858gDNA	8.825	2190000000	3.10283
190	20230323	p-04-wt-230302-06	858	dnase	858gDNA	8.814	1900000000	3.12443
191	20230323	p-04-wt-230302-06	858	dnase	858gDNA	8.664	1900000000	3.43441
192	20230323	p-04-wt-230302-06	858	dnase	858gDNA	8.671	1900000000	3.41929
193	20230323	p-02-wt-230309-01	2972	dnase	DGCC7710	24.618	#N/A	0.00127324
194	20230323	p-02-wt-230309-01	2972	dnase	DGCC7710	24.688	#N/A	0.00120889
195	20230323	p-02-wt-230309-01	2972	dnase	DGCC7710	24.726	#N/A	0.00117534
196	20230323	p-02-wt-230313-02	2972	dnase	DGCC7710	23.348	497000000	0.0032624
197	20230323	p-02-wt-230313-02	2972	dnase	DGCC7710	23.58	497000000	0.0027472
198	20230323	p-02-wt-230313-02	2972	dnase	DGCC7710	23.584	497000000	0.00273907
199	20230323	p-02-wt-230313-03	2972	dnase	DGCC7710	27.536	12700000	0.000146567
200	20230323	p-02-wt-230313-03	2972	dnase	DGCC7710	27.665	12700000	0.000133208
201	20230323	p-02-wt-230313-03	2972	dnase	DGCC7710	27.865	12700000	0.000114863
202	20230323	p-02-wt-230313-04	2972	dnase	DGCC7710	25.581	50000000	0.000623826
203	20230323	p-02-wt-230313-04	2972	dnase	DGCC7710	25.424	50000000	0.000700775
204	20230323	p-02-wt-230313-04	2972	dnase	DGCC7710	25.245	50000000	0.000800152
205	20230323	p-02-wt-230313-07	2972	dnase	DGCC7710	21.308	720000000	0.0147881
206	20230323	p-02-wt-230313-07	2972	dnase	DGCC7710	21.112	720000000	0.0170992
207	20230323	p-02-wt-230313-07	2972	dnase	DGCC7710	21.64	720000000	0.0115635
208	20230323	p-02-wt-230313-08	2972	dnase	DGCC7710	21.097	577000000	0.0172903
209	20230323	p-02-wt-230313-08	2972	dnase	DGCC7710	20.816	577000000	0.0212919
210	20230323	p-02-wt-230313-08	2972	dnase	DGCC7710	21.133	577000000	0.0168352
211	20230323	p-04-wt-230302-01	858	dnase	DGCC7710	23.496	317000000	0.0029236
212	20230323	p-04-wt-230302-01	858	dnase	DGCC7710	23.133	317000000	0.00382572
213	20230323	p-04-wt-230302-01	858	dnase	DGCC7710	23.317	317000000	0.00333819
214	20230323	p-04-wt-230302-02	858	dnase	DGCC7710	23.308	272000000	0.00336052
215	20230323	p-04-wt-230302-02	858	dnase	DGCC7710	23.2	272000000	0.00364046
216	20230323	p-04-wt-230302-02	858	dnase	DGCC7710	23.491	272000000	0.00293445
217	20230323	p-04-wt-230302-03	858	dnase	DGCC7710	22.495	860000000	0.0061375
218	20230323	p-04-wt-230302-03	858	dnase	DGCC7710	22.633	860000000	0.00554102
219	20230323	p-04-wt-230302-03	858	dnase	DGCC7710	22.678	860000000	0.00535934
220	20230323	p-04-wt-230302-04	858	dnase	DGCC7710	21.472	793000000	0.0130962
221	20230323	p-04-wt-230302-04	858	dnase	DGCC7710	21.678	793000000	0.0112425
222	20230323	p-04-wt-230302-04	858	dnase	DGCC7710	21.585	793000000	0.0120444
223	20230323	p-02-wt-230309-01	2972	dnasebuff	2972gDNA	12.191	#N/A	0.195161
224	20230323	p-02-wt-230309-01	2972	dnasebuff	2972gDNA	12.46	#N/A	0.16098
225	20230323	p-02-wt-230309-01	2972	dnasebuff	2972gDNA	12.307	#N/A	0.179612
226	20230323	p-02-wt-230313-02	2972	dnasebuff	2972gDNA	10.269	497000000	0.772434
227	20230323	p-02-wt-230313-02	2972	dnasebuff	2972gDNA	10.1	497000000	0.871759
228	20230323	p-02-wt-230313-02	2972	dnasebuff	2972gDNA	10.274	497000000	0.769675
229	20230323	p-02-wt-230313-03	2972	dnasebuff	2972gDNA	10.444	12700000	0.681493
230	20230323	p-02-wt-230313-03	2972	dnasebuff	2972gDNA	10.662	12700000	0.583035
231	20230323	p-02-wt-230313-03	2972	dnasebuff	2972gDNA	10.758	12700000	0.544318
232	20230323	p-02-wt-230313-04	2972	dnasebuff	2972gDNA	10.331	50000000	0.738905
233	20230323	p-02-wt-230313-04	2972	dnasebuff	2972gDNA	10.337	50000000	0.735738
234	20230323	p-02-wt-230313-04	2972	dnasebuff	2972gDNA	10.449	50000000	0.679059
235	20230323	p-02-wt-230313-07	2972	dnasebuff	2972gDNA	8.793	720000000	2.22171
236	20230323	p-02-wt-230313-07	2972	dnasebuff	2972gDNA	8.836	720000000	2.15437
237	20230323	p-02-wt-230313-07	2972	dnasebuff	2972gDNA	8.899	720000000	2.05938
238	20230323	p-02-wt-230313-08	2972	dnasebuff	2972gDNA	8.535	577000000	2.67232
239	20230323	p-02-wt-230313-08	2972	dnasebuff	2972gDNA	8.814	577000000	2.18856
240	20230323	p-02-wt-230313-08	2972	dnasebuff	2972gDNA	8.768	577000000	2.26182
241	20230323	p-04-wt-230302-01	858	dnasebuff	858gDNA	11.765	317000000	0.485904
242	20230323	p-04-wt-230302-01	858	dnasebuff	858gDNA	10.958	317000000	0.808299
243	20230323	p-04-wt-230302-01	858	dnasebuff	858gDNA	10.957	317000000	0.808808
244	20230323	p-04-wt-230302-02	858	dnasebuff	858gDNA	11.987	272000000	0.422425
245	20230323	p-04-wt-230302-02	858	dnasebuff	858gDNA	11.256	272000000	0.669816
246	20230323	p-04-wt-230302-02	858	dnasebuff	858gDNA	10.825	272000000	0.879018
247	20230323	p-04-wt-230302-03	858	dnasebuff	858gDNA	11.197	860000000	0.695208
248	20230323	p-04-wt-230302-03	858	dnasebuff	858gDNA	10.169	860000000	1.32942
249	20230323	p-04-wt-230302-03	858	dnasebuff	858gDNA	10.404	860000000	1.14631
250	20230323	p-04-wt-230302-04	858	dnasebuff	858gDNA	9.54	793000000	1.97667
251	20230323	p-04-wt-230302-04	858	dnasebuff	858gDNA	9.77	793000000	1.70978
252	20230323	p-04-wt-230302-04	858	dnasebuff	858gDNA	9.581	793000000	1.92621
253	20230323	p-04-wt-230302-05	858	dnasebuff	858gDNA	8.381	2190000000	4.10545
254	20230323	p-04-wt-230302-05	858	dnasebuff	858gDNA	8.116	2190000000	4.8522
255	20230323	p-04-wt-230302-05	858	dnasebuff	858gDNA	7.849	2190000000	5.74202
256	20230323	p-04-wt-230302-06	858	dnasebuff	858gDNA	8.923	1900000000	2.91687
257	20230323	p-04-wt-230302-06	858	dnasebuff	858gDNA	8.147	1900000000	4.75827
258	20230323	p-04-wt-230302-06	858	dnasebuff	858gDNA	8.293	1900000000	4.33972
259	20230323	p-02-wt-230309-01	2972	dnasebuff	DGCC7710	22.808	#N/A	0.00486724
260	20230323	p-02-wt-230309-01	2972	dnasebuff	DGCC7710	22.643	#N/A	0.00550012
261	20230323	p-02-wt-230309-01	2972	dnasebuff	DGCC7710	22.873	#N/A	0.00463841
262	20230323	p-02-wt-230313-02	2972	dnasebuff	DGCC7710	21.263	497000000	0.0152894
263	20230323	p-02-wt-230313-02	2972	dnasebuff	DGCC7710	21.101	497000000	0.0172391
264	20230323	p-02-wt-230313-02	2972	dnasebuff	DGCC7710	21.245	497000000	0.0154947
265	20230323	p-02-wt-230313-03	2972	dnasebuff	DGCC7710	21.557	12700000	0.0122969
266	20230323	p-02-wt-230313-03	2972	dnasebuff	DGCC7710	20.978	12700000	0.0188838
267	20230323	p-02-wt-230313-03	2972	dnasebuff	DGCC7710	21.56	12700000	0.0122696
268	20230323	p-02-wt-230313-04	2972	dnasebuff	DGCC7710	21.036	50000000	0.0180896
269	20230323	p-02-wt-230313-04	2972	dnasebuff	DGCC7710	20.851	50000000	0.0207469
270	20230323	p-02-wt-230313-04	2972	dnasebuff	DGCC7710	20.986	50000000	0.0187722
271	20230323	p-02-wt-230313-07	2972	dnasebuff	DGCC7710	20.033	720000000	0.0380317
272	20230323	p-02-wt-230313-07	2972	dnasebuff	DGCC7710	22.232	720000000	0.00745783
273	20230323	p-02-wt-230313-07	2972	dnasebuff	DGCC7710	20.152	720000000	0.0348223
274	20230323	p-02-wt-230313-08	2972	dnasebuff	DGCC7710	20.014	577000000	0.0385709
275	20230323	p-02-wt-230313-08	2972	dnasebuff	DGCC7710	19.898	577000000	0.0420323
276	20230323	p-02-wt-230313-08	2972	dnasebuff	DGCC7710	20.111	577000000	0.0358963
277	20230323	p-04-wt-230302-01	858	dnasebuff	DGCC7710	21.363	317000000	0.0141976
278	20230323	p-04-wt-230302-01	858	dnasebuff	DGCC7710	21.007	317000000	0.0184824
279	20230323	p-04-wt-230302-01	858	dnasebuff	DGCC7710	21.261	317000000	0.0153121
280	20230323	p-04-wt-230302-02	858	dnasebuff	DGCC7710	21.564	272000000	0.0122333
281	20230323	p-04-wt-230302-02	858	dnasebuff	DGCC7710	20.617	272000000	0.0246742
282	20230323	p-04-wt-230302-02	858	dnasebuff	DGCC7710	21.12	272000000	0.0169981
283	20230323	p-04-wt-230302-03	858	dnasebuff	DGCC7710	21.099	860000000	0.0172647
284	20230323	p-04-wt-230302-03	858	dnasebuff	DGCC7710	20.95	860000000	0.0192797
285	20230323	p-04-wt-230302-03	858	dnasebuff	DGCC7710	20.968	860000000	0.0190243
286	20230323	p-04-wt-230302-04	858	dnasebuff	DGCC7710	20.364	793000000	0.0297609
287	20230323	p-04-wt-230302-04	858	dnasebuff	DGCC7710	20.204	793000000	0.0335063
288	20230323	p-04-wt-230302-04	858	dnasebuff	DGCC7710	20.039	793000000	0.0378631

## Sheet: SFig2
condition	bacteria	phage	count	baseline
ctrl	wt	2972	396	336.667
ctrl	wt	2972	300	336.667
ctrl	wt	2972	314	336.667
ctrl	wt	2972	240	266.667
ctrl	wt	2972	276	266.667
ctrl	wt	2972	284	266.667
ctrl	wt	2972	126	281
ctrl	wt	2972	382	281
ctrl	wt	2972	335	281
ctrl	wt	2972	120	261.333
ctrl	wt	2972	294	261.333
ctrl	wt	2972	370	261.333
MseI	wt	2972	81	261.333
MseI	wt	2972	148	261.333
MseI	wt	2972	165	261.333
ctrl	wt	2972	243	266.667
ctrl	wt	2972	182	266.667
ctrl	wt	2972	375	266.667
HindIII	wt	2972	187	266.667
HindIII	wt	2972	157	266.667
HindIII	wt	2972	211	266.667
ctrl	wt	2972	385	380
ctrl	wt	2972	367	380
ctrl	wt	2972	388	380
ctrl	wt	2972	333	310.667
ctrl	wt	2972	289	310.667
ctrl	wt	2972	310	310.667
ctrl	wt	2972	385	380
ctrl	wt	2972	367	380
ctrl	wt	2972	388	380
NotI	wt	2972	290	380
NotI	wt	2972	261	380
NotI	wt	2972	252	380
ctrl	wt	2972	346	322.333
ctrl	wt	2972	293	322.333
ctrl	wt	2972	328	322.333
ctrl	wt	2972	464	431.333
ctrl	wt	2972	386	431.333
ctrl	wt	2972	444	431.333
ctrl	wt	2972	417	405.333
ctrl	wt	2972	396	405.333
ctrl	wt	2972	403	405.333
ctrl	wt	2972	317	400.667
ctrl	wt	2972	533	400.667
ctrl	wt	2972	352	400.667
MseI	wt	2972	39	400.667
MseI	wt	2972	340	400.667
MseI	wt	2972	352	400.667
HindIII	wt	2972	384	400.667
HindIII	wt	2972	340	400.667
HindIII	wt	2972	352	400.667
ctrl	wt	2972	316	339.667
ctrl	wt	2972	379	339.667
ctrl	wt	2972	324	339.667
NotI	wt	2972	306	339.667
NotI	wt	2972	330	339.667
NotI	wt	2972	298	339.667
ctrl	wt	2972	219	241
ctrl	wt	2972	209	241
ctrl	wt	2972	295	241
MseI	wt	2972	181	241
MseI	wt	2972	179	241
MseI	wt	2972	200	241
HindIII	wt	2972	264	241
HindIII	wt	2972	246	241
HindIII	wt	2972	242	241
ctrl	wt	2972	157	213.333
ctrl	wt	2972	229	213.333
ctrl	wt	2972	254	213.333
NotI	wt	2972	256	213.333
NotI	wt	2972	282	213.333
NotI	wt	2972	296	213.333
ctrl	wt	2972	145	143.667
ctrl	wt	2972	149	143.667
ctrl	wt	2972	137	143.667
ctrl	wt	2972	155	143.333
ctrl	wt	2972	129	143.333
ctrl	wt	2972	146	143.333
ctrl	wt	2972	111	122.667
ctrl	wt	2972	129	122.667
ctrl	wt	2972	128	122.667
ctrl	wt	2972	125	139.333
ctrl	wt	2972	126	139.333
ctrl	wt	2972	167	139.333
ctrl	wt	2972	61	58.6667
ctrl	wt	2972	82	58.6667
ctrl	wt	2972	33	58.6667
ctrl	wt	2972	32	90.6667
ctrl	wt	2972	118	90.6667
ctrl	wt	2972	122	90.6667
ctrl	wt	2972	185	181
ctrl	wt	2972	150	181
ctrl	wt	2972	208	181
ctrl	wt	2972	130	171.667
ctrl	wt	2972	188	171.667
ctrl	wt	2972	197	171.667
ctrl	wt	2972	161	186
ctrl	wt	2972	196	186
ctrl	wt	2972	201	186
ctrl	wt	2972	197	187
ctrl	wt	2972	165	187
ctrl	wt	2972	199	187
ctrl	wt	2972	147	200
ctrl	wt	2972	281	200
ctrl	wt	2972	172	200
ctrl	wt	2972	164	220.333
ctrl	wt	2972	266	220.333
ctrl	wt	2972	231	220.333
ctrl	wt	2972	178	175
ctrl	wt	2972	114	175
ctrl	wt	2972	233	175
ctrl	wt	2972	3	6.66667
ctrl	wt	2972	9	6.66667
ctrl	wt	2972	8	6.66667
ctrl	wt	2972	545	442.333
ctrl	wt	2972	338	442.333
ctrl	wt	2972	444	442.333
ctrl	wt	2972	390	409.333
ctrl	wt	2972	488	409.333
ctrl	wt	2972	350	409.333
ctrl	wt	2972	211	225
ctrl	wt	2972	222	225
ctrl	wt	2972	224	225
ctrl	wt	2972	248	225
ctrl	wt	2972	220	225
ctrl	wt	2972	NA	225
ctrl	wt	2972	221	325.833
ctrl	wt	2972	270	325.833
ctrl	wt	2972	277	325.833
ctrl	wt	2972	318	325.833
ctrl	wt	2972	510	325.833
ctrl	wt	2972	359	325.833
ctrl	wt	2972	200	195.333
ctrl	wt	2972	207	195.333
ctrl	wt	2972	179	195.333
ctrl	wt	2972	411	395
ctrl	wt	2972	401	395
ctrl	wt	2972	373	395
ctrl	wt	2972	223	231.333
ctrl	wt	2972	241	231.333
ctrl	wt	2972	230	231.333
ctrl	wt	2972	56	45.3333
ctrl	wt	2972	38	45.3333
ctrl	wt	2972	42	45.3333
ctrl	wt	2972	25	73
ctrl	wt	2972	131	73
ctrl	wt	2972	63	73
ctrl	wt	2972	266	204
ctrl	wt	2972	166	204
ctrl	wt	2972	180	204
ctrl	wt	2972	110	113.667
ctrl	wt	2972	122	145.667
ctrl	wt	2972	159	148
ctrl	wt	2972	147	113.667
ctrl	wt	2972	121	145.667
ctrl	wt	2972	138	148
ctrl	wt	2972	84	113.667
ctrl	wt	2972	194	145.667
ctrl	wt	2972	147	148
ctrl	wt	2972	251	309.667
ctrl	wt	2972	311	309.667
ctrl	wt	2972	367	309.667
ctrl	wt	2972	404	397.667
ctrl	wt	2972	380	397.667
ctrl	wt	2972	409	397.667
ctrl	wt	2972	274	240
ctrl	wt	2972	243	240
ctrl	wt	2972	203	240
ctrl	wt	2972	345	326.333
ctrl	wt	2972	298	326.333
ctrl	wt	2972	336	326.333
ctrl	wt	2972	98	132
ctrl	wt	2972	156	132
ctrl	wt	2972	142	132
ctrl	wt	2972	104	108
ctrl	wt	2972	98	108
ctrl	wt	2972	122	108
ctrl	wt	2972	98	94
ctrl	wt	2972	72	94
ctrl	wt	2972	112	94
ctrl	wt	2972	245	247
ctrl	wt	2972	210	247
ctrl	wt	2972	286	247
ctrl	wt	2972	246	259
ctrl	wt	2972	263	259
ctrl	wt	2972	268	259
ctrl	wt	2972	146	158.333
ctrl	wt	2972	167	158.333
ctrl	wt	2972	162	158.333
ctrl	wt	2972	326	324.333
ctrl	wt	2972	330	324.333
ctrl	wt	2972	317	324.333
ctrl	wt	2972	215	207.333
ctrl	wt	2972	206	207.333
ctrl	wt	2972	201	207.333
ctrl	wt	2972	245	232.333
ctrl	wt	2972	231	232.333
ctrl	wt	2972	221	232.333
ctrl	wt	2972	451	423.667
ctrl	wt	2972	402	423.667
ctrl	wt	2972	418	423.667

## Sheet: SFig3
n	condition	pfu	titer
1	ctrl	247	247000000
1	ctrl	263	263000000
1	ctrl	257	257000000
1	dnase	242	242000000
1	dnase	257	257000000
1	dnase	253	253000000
2	ctrl	217	217000000
2	ctrl	219	219000000
2	ctrl	225	225000000
2	dnase	226	226000000
2	dnase	221	221000000
2	dnase	224	224000000
3	ctrl	320	320000000
3	ctrl	332	332000000
3	ctrl	328	328000000
3	dnase	316	316000000
3	dnase	326	326000000
3	dnase	327	327000000

## Sheet: SFig4
condition	count
ctrl	120
ctrl	118
ctrl	NA
spk_2972	137
spk_2972	127
spk_2972	132
comS_10	39
comS_10	82
comS_10	123
comS_1	39
comS_1	31
comS_1	32
comS_0.1	60
comS_0.1	60
comS_0.1	76
comS_0.01	125
comS_0.01	107
comS_0.01	135
ctrl	129
ctrl	185
ctrl	NA
spk_2972	119
spk_2972	105
spk_2972	171
comS_10	NA
comS_10	108
comS_10	27
comS_1	NA
comS_1	142
comS_1	102
comS_0.1	NA
comS_0.1	172
comS_0.1	102
comS_0.01	NA
comS_0.01	181
comS_0.01	121
ctrl	10
ctrl	0
ctrl	1
spk_2972	1
spk_2972	13
spk_2972	1
comS_10	7
comS_10	0
comS_10	1
comS_1	1
comS_1	2
comS_1	1
comS_0.1	4
comS_0.1	0
comS_0.1	3
comS_0.01	10
comS_0.01	0
comS_0.01	5
ctrl	47
ctrl	42
ctrl	14
spk_2972	39
spk_2972	59
spk_2972	16
ctrl	32
ctrl	29
ctrl	23
spk_2972	9
spk_2972	2
spk_2972	24
ctrl	0
ctrl	0
ctrl	36
spk_2972	0
spk_2972	0
spk_2972	0

## Sheet: SFig5A
condition	bacteria	phage	count	baseline
ctrl	dcomEC	2972	59	45
ctrl	dcomEC	2972	31	45
ctrl	dcomEC	2972	45	45
ctrl	dcomEC	2972	203	112.333
ctrl	dcomEC	2972	111	72
ctrl	dcomEC	2972	151	96.6667
ctrl	dcomEC	2972	87	112.333
ctrl	dcomEC	2972	48	72
ctrl	dcomEC	2972	61	96.6667
ctrl	dcomEC	2972	47	112.333
ctrl	dcomEC	2972	57	72
ctrl	dcomEC	2972	78	96.6667
dnase	dcomEC	2972	57	45
dnase	dcomEC	2972	46	45
dnase	dcomEC	2972	75	45
dnase	dcomEC	2972	135	112.333
dnase	dcomEC	2972	241	72
dnase	dcomEC	2972	191	96.6667
dnase	dcomEC	2972	152	112.333
dnase	dcomEC	2972	235	72
dnase	dcomEC	2972	152	96.6667
dnase	dcomEC	2972	108	112.333
dnase	dcomEC	2972	192	72
dnase	dcomEC	2972	187	96.6667
dnase-	dcomEC	2972	NA	45
dnase-	dcomEC	2972	38	45
dnase-	dcomEC	2972	67	45
dnase-	dcomEC	2972	138	112.333
dnase-	dcomEC	2972	310	72
dnase-	dcomEC	2972	187	96.6667
dnase-	dcomEC	2972	260	112.333
dnase-	dcomEC	2972	243	72
dnase-	dcomEC	2972	198	96.6667
dnase-	dcomEC	2972	193	112.333
dnase-	dcomEC	2972	203	72
dnase-	dcomEC	2972	211	96.6667

## Sheet: SFig5B
condition	phage	bacteria	count	baseline
ctrl	2972	wt	396	336.667
ctrl	2972	wt	300	336.667
ctrl	2972	wt	314	336.667
ctrl	2972	wt	240	266.667
ctrl	2972	wt	276	266.667
ctrl	2972	wt	284	266.667
ctrl	2972	wt	126	281
ctrl	2972	wt	382	281
ctrl	2972	wt	335	281
ctrl	2972	wt	120	261.333
ctrl	2972	wt	294	261.333
ctrl	2972	wt	370	261.333
ctrl	2972	wt	243	266.667
ctrl	2972	wt	182	266.667
ctrl	2972	wt	375	266.667
ctrl	2972	wt	385	380
ctrl	2972	wt	367	380
ctrl	2972	wt	388	380
ctrl	2972	wt	333	310.667
ctrl	2972	wt	289	310.667
ctrl	2972	wt	310	310.667
ctrl	2972	wt	385	380
ctrl	2972	wt	367	380
ctrl	2972	wt	388	380
ctrl	2972	wt	346	322.333
ctrl	2972	wt	293	322.333
ctrl	2972	wt	328	322.333
ctrl	2972	wt	464	431.333
ctrl	2972	wt	386	431.333
ctrl	2972	wt	444	431.333
ctrl	2972	wt	417	405.333
ctrl	2972	wt	396	405.333
ctrl	2972	wt	403	405.333
ctrl	2972	wt	317	400.667
ctrl	2972	wt	533	400.667
ctrl	2972	wt	352	400.667
ctrl	2972	wt	316	339.667
ctrl	2972	wt	379	339.667
ctrl	2972	wt	324	339.667
ctrl	2972	wt	219	241
ctrl	2972	wt	209	241
ctrl	2972	wt	295	241
ctrl	2972	wt	157	213.333
ctrl	2972	wt	229	213.333
ctrl	2972	wt	254	213.333
ctrl	2972	wt	145	143.667
ctrl	2972	wt	149	143.667
ctrl	2972	wt	137	143.667
ctrl	2972	wt	155	143.333
ctrl	2972	wt	129	143.333
ctrl	2972	wt	146	143.333
ctrl	2972	wt	111	122.667
ctrl	2972	wt	129	122.667
ctrl	2972	wt	128	122.667
ctrl	2972	wt	125	139.333
ctrl	2972	wt	126	139.333
ctrl	2972	wt	167	139.333
ctrl	2972	wt	61	58.6667
ctrl	2972	wt	82	58.6667
ctrl	2972	wt	33	58.6667
ctrl	2972	wt	32	90.6667
ctrl	2972	wt	118	90.6667
ctrl	2972	wt	122	90.6667
ctrl	2972	wt	185	181
ctrl	2972	wt	150	181
ctrl	2972	wt	208	181
ctrl	2972	wt	130	171.667
ctrl	2972	wt	188	171.667
ctrl	2972	wt	197	171.667
ctrl	2972	wt	161	186
ctrl	2972	wt	196	186
ctrl	2972	wt	201	186
ctrl	2972	wt	197	187
ctrl	2972	wt	165	187
ctrl	2972	wt	199	187
ctrl	2972	wt	147	200
ctrl	2972	wt	281	200
ctrl	2972	wt	172	200
ctrl	2972	wt	164	220.333
ctrl	2972	wt	266	220.333
ctrl	2972	wt	231	220.333
ctrl	2972	wt	178	175
ctrl	2972	wt	114	175
ctrl	2972	wt	233	175
ctrl	2972	wt	3	6.66667
ctrl	2972	wt	9	6.66667
ctrl	2972	wt	8	6.66667
ctrl	2972	wt	545	442.333
ctrl	2972	wt	338	442.333
ctrl	2972	wt	444	442.333
ctrl	2972	wt	390	409.333
ctrl	2972	wt	488	409.333
ctrl	2972	wt	350	409.333
ctrl	2972	wt	211	225
ctrl	2972	wt	222	225
ctrl	2972	wt	224	225
ctrl	2972	wt	248	225
ctrl	2972	wt	220	225
ctrl	2972	wt	NA	225
ctrl	2972	wt	221	325.833
ctrl	2972	wt	270	325.833
ctrl	2972	wt	277	325.833
ctrl	2972	wt	318	325.833
ctrl	2972	wt	510	325.833
ctrl	2972	wt	359	325.833
ctrl	2972	wt	200	195.333
ctrl	2972	wt	207	195.333
ctrl	2972	wt	179	195.333
ctrl	2972	wt	411	395
ctrl	2972	wt	401	395
ctrl	2972	wt	373	395
ctrl	2972	wt	223	231.333
ctrl	2972	wt	241	231.333
ctrl	2972	wt	230	231.333
ctrl	2972	wt	56	45.3333
ctrl	2972	dcomEC	59	45
ctrl	2972	dcomEC	31	45
ctrl	2972	dcomEC	45	45
ctrl	2972	dcomEC	203	112.333
ctrl	2972	dcomEC	111	72
ctrl	2972	dcomEC	151	96.6667
ctrl	2972	wt	38	45.3333
ctrl	2972	dcomEC	87	112.333
ctrl	2972	dcomEC	48	72
ctrl	2972	dcomEC	61	96.6667
ctrl	2972	dcomEC	47	112.333
ctrl	2972	dcomEC	57	72
ctrl	2972	dcomEC	78	96.6667
ctrl	2972	wt	42	45.3333
ctrl	2972	wt	25	73
ctrl	2972	wt	131	73
ctrl	2972	wt	63	73
ctrl	2972	wt	266	204
ctrl	2972	wt	166	204
ctrl	2972	wt	180	204
ctrl	2972	wt	110	113.667
ctrl	2972	wt	122	145.667
ctrl	2972	wt	159	148
ctrl	2972	wt	147	113.667
ctrl	2972	wt	121	145.667
ctrl	2972	wt	138	148
ctrl	2972	wt	84	113.667
ctrl	2972	wt	194	145.667
ctrl	2972	wt	147	148
ctrl	2972	wt	251	309.667
ctrl	2972	wt	311	309.667
ctrl	2972	wt	367	309.667
ctrl	2972	wt	404	397.667
ctrl	2972	wt	380	397.667
ctrl	2972	wt	409	397.667
ctrl	2972	wt	274	240
ctrl	2972	wt	243	240
ctrl	2972	wt	203	240
ctrl	2972	wt	345	326.333
ctrl	2972	wt	298	326.333
ctrl	2972	wt	336	326.333
ctrl	2972	wt	98	132
ctrl	2972	wt	156	132
ctrl	2972	wt	142	132
ctrl	2972	wt	104	108
ctrl	2972	wt	98	108
ctrl	2972	wt	122	108
ctrl	2972	wt	98	94
ctrl	2972	wt	72	94
ctrl	2972	wt	112	94
ctrl	2972	wt	245	247
ctrl	2972	wt	210	247
ctrl	2972	wt	286	247
ctrl	2972	wt	246	259
ctrl	2972	wt	263	259
ctrl	2972	wt	268	259
ctrl	2972	wt	146	158.333
ctrl	2972	wt	167	158.333
ctrl	2972	wt	162	158.333
ctrl	2972	wt	326	324.333
ctrl	2972	wt	330	324.333
ctrl	2972	wt	317	324.333
ctrl	2972	wt	215	207.333
ctrl	2972	wt	206	207.333
ctrl	2972	wt	201	207.333
ctrl	2972	wt	245	232.333
ctrl	2972	wt	231	232.333
ctrl	2972	wt	221	232.333
ctrl	2972	wt	451	423.667
ctrl	2972	wt	402	423.667
ctrl	2972	wt	418	423.667

## Sheet: SFig6
condition	bacteria	phage	count	baseline	media
ctrl	wt	2972	314	259.333	tk
dnase	wt	2972	NA	226.5	tk
ctrl	wt	2972	133	259.333	tk
dnase	wt	2972	NA	171.667	tk
ctrl	wt	2972	331	259.333	tk
dnase	wt	2972	319	259.333	tk
ctrl	wt	2972	120	300.667	tk
dnase	wt	2972	166	259.333	tk
dnase	wt	2972	86	171.667	tk
dnase	wt	2972	188	259.333	tk
ctrl	wt	2972	137	158.667	tk
ctrl	wt	2972	148	158.667	tk
ctrl	wt	2972	191	158.667	tk
ctrl	wt	2972	144	171.667	tk
dnase	wt	2972	170	158.667	tk
dnase	wt	2972	187	158.667	tk
dnase	wt	2972	195	158.667	tk
ctrl	wt	2972	62	164.5	tk
dnase	wt	2972	124	171.667	tk
ctrl	wt	2972	267	164.5	tk
ctrl	wt	2972	NA	164.5	tk
dnase	wt	2972	78	164.5	tk
dnase	wt	2972	134	226.5	tk
ctrl	wt	2972	183	171.667	tk
ctrl	wt	2972	188	171.667	tk
dnase	wt	2972	105	164.5	tk
dnase	wt	2972	148	164.5	tk
ctrl	wt	2972	335	390	tk
ctrl	wt	2972	202	226.5	tk
ctrl	wt	2972	407	390	tk
ctrl	wt	2972	428	390	tk
dnase	wt	2972	149	226.5	tk
dnase	wt	2972	228	390	tk
dnase	wt	2972	232	390	tk
dnase	wt	2972	253	390	tk
ctrl	wt	2972	145	198.667	tk
ctrl	wt	2972	171	198.667	tk
ctrl	wt	2972	280	198.667	tk
dnase	wt	2972	177	198.667	tk
dnase	wt	2972	211	198.667	tk
dnase	wt	2972	285	198.667	tk
ctrl	wt	2972	110	153.333	tk
dnase-	wt	2972	361	226.5	tk
ctrl	wt	2972	130	153.333	tk
ctrl	wt	2972	220	153.333	tk
ctrl	wt	2972	251	226.5	tk
dnase-	wt	2972	640	602.333	tk
dnase	wt	2972	193	320.667	tk
dnase	wt	2972	106	153.333	tk
dnase-	wt	2972	370	320.667	tk
dnase	wt	2972	108	153.333	tk
dnase	wt	2972	286	153.333	tk
ctrl	wt	2972	158	184	tk
dnase-	wt	2972	185	226.5	tk
ctrl	wt	2972	191	184	tk
ctrl	wt	2972	203	184	tk
dnase	wt	2972	90	184	tk
dnase-	wt	2972	458	602.333	tk
dnase	wt	2972	224	300.667	tk
ctrl	wt	2972	286	320.667	tk
dnase	wt	2972	145	184	tk
ctrl	wt	2972	286	300.667	tk
dnase-	wt	2972	249	320.667	tk
dnase	wt	2972	167	184	tk
ctrl	wt	2972	223	273.667	tk
ctrl	wt	2972	276	273.667	tk
dnase-	wt	2972	307	226.5	tk
ctrl	wt	2972	322	273.667	tk
dnase	wt	2972	249	300.667	tk
dnase	wt	2972	182	273.667	tk
dnase-	wt	2972	535	602.333	tk
dnase	wt	2972	212	273.667	tk
dnase	wt	2972	258	273.667	tk
ctrl	wt	2972	118	224	tk
dnase-	wt	2972	316	320.667	tk
ctrl	wt	2972	331	320.667	tk
dnase	wt	2972	282	320.667	tk
ctrl	wt	2972	248	224	tk
ctrl	wt	2972	345	320.667	tk
dnase	wt	2972	284	320.667	tk
ctrl	wt	2972	306	224	tk
dnase	wt	2972	173	224	tk
dnase	wt	2972	185	224	tk
dnase	wt	2972	197	224	tk
dnase	wt	2972	355	300.667	tk
ctrl	wt	2972	496	300.667	tk
ctrl	wt	2972	502	602.333	tk
dnase	wt	2972	539	602.333	tk
ctrl	wt	2972	619	602.333	tk
ctrl	wt	2972	686	602.333	tk
ctrl	wt	2972	NA	226.5	tk
dnase	wt	2972	679	602.333	tk
dnase	wt	2972	736	602.333	tk
ctrl	wt	2972	67	93.3333	difco
ctrl	wt	2972	100	93.3333	difco
ctrl	wt	2972	113	93.3333	difco
dnase	wt	2972	88	93.3333	difco
dnase	wt	2972	119	93.3333	difco
dnase	wt	2972	76	93.3333	difco
ctrl	wt	2972	100	126	difco
ctrl	wt	2972	129	126	difco
ctrl	wt	2972	149	126	difco
dnase	wt	2972	92	126	difco
dnase	wt	2972	118	126	difco
dnase	wt	2972	145	126	difco
ctrl	wt	2972	126	103.667	difco
ctrl	wt	2972	82	103.667	difco
ctrl	wt	2972	103	103.667	difco
dnase	wt	2972	114	103.667	difco
dnase	wt	2972	90	103.667	difco
dnase	wt	2972	106	103.667	difco
spike_2972gDNA	wt	2972	92	171.667	tk
spike_2972gDNA	wt	2972	197	171.667	tk
spike_2972gDNA	wt	2972	344	171.667	tk
spike_858gDNA	wt	2972	177	171.667	tk
spike_858gDNA	wt	2972	192	171.667	tk
spike_858gDNA	wt	2972	211	171.667	tk
spike_2972Var	wt	2972	261	171.667	tk
spike_2972Var	wt	2972	226	171.667	tk
spike_2972Var	wt	2972	239	171.667	tk
spike_858Var	wt	2972	128	171.667	tk
spike_858Var	wt	2972	128	171.667	tk
spike_858Var	wt	2972	164	171.667	tk
spike_2972gDNA	wt	2972	288	300.667	tk
spike_2972gDNA	wt	2972	248	300.667	tk
spike_2972gDNA	wt	2972	334	300.667	tk
spike_858gDNA	wt	2972	273	300.667	tk
spike_858gDNA	wt	2972	323	300.667	tk
spike_858gDNA	wt	2972	188	300.667	tk
spike_2972Var	wt	2972	172	300.667	tk
spike_2972Var	wt	2972	156	300.667	tk
spike_2972Var	wt	2972	174	300.667	tk
spike_858Var	wt	2972	242	300.667	tk
spike_858Var	wt	2972	163	300.667	tk
spike_858Var	wt	2972	146	300.667	tk
spike_2972gDNA	wt	2972	72	93.3333	difco
spike_2972gDNA	wt	2972	92	93.3333	difco
spike_2972gDNA	wt	2972	135	93.3333	difco
spike_858gDNA	wt	2972	100	93.3333	difco
spike_858gDNA	wt	2972	105	93.3333	difco
spike_858gDNA	wt	2972	92	93.3333	difco
spike_2972Var	wt	2972	64	93.3333	difco
spike_2972Var	wt	2972	94	93.3333	difco
spike_2972Var	wt	2972	119	93.3333	difco
spike_858Var	wt	2972	82	93.3333	difco
spike_858Var	wt	2972	90	93.3333	difco
spike_858Var	wt	2972	92	93.3333	difco
spike_2972gDNA	wt	2972	103	126	difco
spike_2972gDNA	wt	2972	107	126	difco
spike_2972gDNA	wt	2972	128	126	difco
spike_858gDNA	wt	2972	96	126	difco
spike_858gDNA	wt	2972	138	126	difco
spike_858gDNA	wt	2972	103	126	difco
spike_2972Var	wt	2972	100	126	difco
spike_2972Var	wt	2972	126	126	difco
spike_2972Var	wt	2972	134	126	difco
spike_858Var	wt	2972	145	126	difco
spike_858Var	wt	2972	87	126	difco
spike_858Var	wt	2972	96	126	difco
spike_2972gDNA	wt	2972	103	103.667	difco
spike_2972gDNA	wt	2972	112	103.667	difco
spike_2972gDNA	wt	2972	109	103.667	difco
spike_858gDNA	wt	2972	106	103.667	difco
spike_858gDNA	wt	2972	94	103.667	difco
spike_858gDNA	wt	2972	114	103.667	difco
spike_2972Var	wt	2972	156	103.667	difco
spike_2972Var	wt	2972	97	103.667	difco
spike_2972Var	wt	2972	83	103.667	difco
spike_858Var	wt	2972	82	103.667	difco
spike_858Var	wt	2972	131	103.667	difco
spike_858Var	wt	2972	112	103.667	difco

## Sheet: VariableRegion_BlastResults
Stats on current selection (with active filters)
Count	68
	FragA	2972	858
Max	100	100	100
Min	91.08	91.064	77.397
sseqid	accession	FragA_pident	FragA_mismatch	FragA_evalue	2972_pident	2972_mismatch	2972_evalue	858_pident	858_mismatch	858_evalue
phage_115	MH375596	93.344	41	0	94.461	204	0	77.397	110	5.63e-89
phage_142	MH375599	97.674	15	0	93.906	221	0	78.082	106	1.2e-95
phage_16B8	MF580763	93.023	45	0	91.064	302	0	78.596	103	1.19e-100
phage_2972	AY699705	100	0	0	100	0	0	NA	NA	NA
phage_31B4	MF580764	93.023	45	0	91.394	292	0	78.082	106	1.2e-95
phage_7T	MF580760	93.023	45	0	91.064	302	0	78.596	103	1.19e-100
phage_858	EF529515	NA	NA	NA	NA	NA	NA	100	0	0
phage_94	MH375594	NA	NA	NA	NA	NA	NA	93.016	273	0
phage_9A	MF580761	98.14	12	0	94.025	214	0	85.854	29	3.54e-56
phage_9B4	MF580762	93.023	45	0	91.667	278	0	77.911	107	5.59e-94
phage_ALQ13	FJ226752	98.14	12	0	93.843	222	0	85.854	29	3.54e-56
phage_CHPC1005	MH937483	93.023	45	0	94.602	209	0	NA	NA	NA
phage_CHPC1008	MH937484	100	0	0	99.899	4	0	NA	NA	NA
phage_CHPC1027	MH937486	91.95	50	0	92.233	281	0	88.506	20	5.92e-54
phage_CHPC1029	MH937487	92.415	47	0	94.347	220	0	78.767	102	2.57e-102
phage_CHPC1033	MH937488	91.95	50	0	92.283	281	0	88.506	20	5.92e-54
phage_CHPC1034	MH937489	92.415	47	0	92.723	263	0	78.425	104	5.55e-99
phage_CHPC1037	MH937491	92.044	48	0	92.647	285	0	NA	NA	NA
phage_CHPC1040	MH937492	92.415	47	0	95.025	192	0	88.506	20	5.92e-54
phage_CHPC1041	MH937493	93.653	41	0	94.097	214	0	87.766	23	9.84e-57
phage_CHPC1057	MH937498	100	0	0	99.95	2	0	NA	NA	NA
phage_CHPC1067	MH937500	91.95	50	0	92.333	279	0	88.506	20	5.92e-54
phage_CHPC1073	MH937501	91.95	50	0	92.333	279	0	88.506	20	5.92e-54
phage_CHPC1083	MH937502	93.178	44	0	94.617	195	0	NA	NA	NA
phage_CHPC1091	MH937504	99.69	2	0	97.269	104	0	NA	NA	NA
phage_CHPC1148	MH937506	NA	NA	NA	NA	NA	NA	93.016	273	0
phage_CHPC1152	MH937507	93.178	44	0	94.586	210	0	NA	NA	NA
phage_CHPC1156	MH937508	NA	NA	NA	NA	NA	NA	92.943	276	0
phage_CHPC577	KX879641	95.349	30	0	100	0	2.86e-07	85.854	29	3.54e-56
phage_CHPC595	MH937459	93.178	44	0	100	0	2.86e-07	NA	NA	NA
phage_CHPC640	MH937460	91.08	55	0	93.441	238	0	78.141	111	2.58e-97
phage_CHPC676	MH937463	91.236	54	0	93.468	237	0	78.141	111	2.58e-97
phage_CHPC873	MH937465	92.26	48	0	93.82	224	0	87.209	22	1.66e-49
phage_CHPC919	MH937469	100	0	0	95.548	151	0	78.253	107	7.19e-98
phage_CHPC928	MH937472	95.969	26	0	92.828	252	0	86.341	28	7.6e-58
phage_CHPC929	MH937473	NA	NA	NA	NA	NA	NA	99.853	6	0
phage_CHPC951	MH937478	93.178	44	0	94.617	195	0	NA	NA	NA
phage_CHPC954	MH937480	91.888	49	0	92.698	283	0	NA	NA	NA
phage_DT1	NC_002072	93.178	44	0	94.068	217	0	NA	NA	NA
phage_MM25	MF580771	94.272	35	0	94.698	185	0	87.766	23	9.84e-57
phage_R1	MF580772	93.023	45	0	91.164	298	0	78.767	102	2.57e-102
phage_SW10	MH892359	93.023	45	0	91.42	291	0	78.082	106	1.2e-95
phage_SW1151	MH892376	96.279	24	0	94	197	0	85.366	30	1.65e-54
phage_SW11	MH892360	96.744	21	0	100	0	2.86e-07	86.829	27	1.63e-59
phage_SW12	MH892361	94.884	33	0	93.154	244	0	85.854	29	3.54e-56
phage_SW13	MH892362	94.729	34	0	93.366	231	0	88.298	22	2.11e-58
phage_SW14	MH892363	95.046	32	0	93.889	207	0	87.766	23	9.84e-57
phage_SW15	MH892364	92.105	49	0	93.895	201	0	88.506	20	5.92e-54
phage_SW18	MH892366	93.034	43	0	94.417	184	0	89.08	19	1.27e-55
phage_SW19	MH892367	91.95	50	0	92.63	257	0	78.253	105	2.58e-97
phage_SW1	MH892352	93.023	45	0	100	0	2.86e-07	78.082	106	1.2e-95
phage_SW21	MH892356	97.984	13	0	94.218	213	0	85.854	29	3.54e-56
phage_SW31	MH892383	94.729	34	0	93.366	231	0	88.298	22	2.11e-58
phage_SW32	MH892384	94.729	34	0	93.366	231	0	88.298	22	2.11e-58
phage_SW33	MH892385	94.729	34	0	93.366	231	0	88.298	22	2.11e-58
phage_SW7	MH973662	98.14	12	0	92.72	234	0	85.854	29	3.54e-56
phage_SW8	MH892357	95.659	28	0	95.275	185	0	85.366	30	1.65e-54
phage_SW9	MH892358	93.023	45	0	100	0	2.86e-07	78.082	106	1.2e-95
phage_SWK1	MH892377	98.295	11	0	100	0	2.86e-07	85.854	29	3.54e-56
phage_SWK2	MH892378	98.295	11	0	100	0	2.86e-07	85.854	29	3.54e-56
phage_SWK3	MH892379	98.14	12	0	93.727	212	0	85.854	29	3.54e-56
phage_SWK4	MH892380	98.14	12	0	93.727	212	0	85.854	29	3.54e-56
phage_SWK5	MH892381	96.279	24	0	95.079	180	0	85.854	29	3.54e-56
phage_SWK6	MH892382	98.295	11	0	95.428	160	0	85.366	30	1.65e-54
phage_Sfi19	NC_000871	99.845	1	0	95.47	159	0	78.253	107	7.19e-98
phage_Sfi21	NC_000872	99.226	5	0	95.495	154	0	78.276	106	2.58e-97
phage_V2	MF580775	93.023	45	0	91.394	292	0	78.082	106	1.2e-95
phage_pST	MH375600	NA	NA	NA	NA	NA	NA	93.016	273	0
